# Supplementary material for: Bis(μ-diphenyl­arsine-κ2 As:As)bis­[tetra­carbonyl­tungsten(0)]
Source: Acta Crystallogr Sect E Struct Rep Online. 2010 Mar 6;66(Pt 4):m364. doi: 10.1107/S1600536810007592 (PMC2983890; doi:10.1107/S1600536810007592)
Supplement: Supplementary file 1 [file e-66-0m364-sup1.cif]

##############################################################################
###                                                                        ###
###        Electronic paper (Acta Crystallographica Section E)             ###
###                                                                        ###
##############################################################################
#                                                                            #
# This CIF contains the data in a paper accepted for publication in Acta     #
# Crystallographica Section E. It conforms to the requirements of Notes      #
# for Authors for Section E, and has been peer reviewed under the auspices   #
# of the IUCr Commission on Journals.                                        #
#                                                                            #
# Full details of the Crystallographic Information File format               #
# are given in the paper "The Crystallographic Information File (CIF):       #
# a New Standard Archive File for Crystallography" by S. R. Hall, F. H.      #
# Allen and I. D. Brown [Acta Cryst. (1991), A47, 655-685].                  #
#                                                                            #
# The current version of the core CIF dictionary is obtainable from          #
# ftp://ftp.iucr.org/pub/cif_core.dic. The current version number is 2.4.    #
#                                                                            #
# Software is freely available for graphical display of the structure(s) in  #
# this CIF.  For information consult the CIF home page http://www.iucr.org/  #
# cif/home.html                                                              #
#                                                                            #
# This file may be used for bona fide research purposes within the           #
# scientific community so long as proper attribution is given to the journal # 
# article from which it was obtained.                                        #
#                                                                            #
##############################################################################
                                             
data_global
_audit_creation_method     SHELXL-97
_journal_date_recd_electronic     2010-02-25
_journal_date_accepted     2010-02-27
_journal_name_full     'Acta Crystallographica, Section E'
_journal_year     2010
_journal_volume     66
_journal_issue      4
_journal_page_first     m364
_journal_page_last     m364
_journal_paper_category     QM
_journal_coeditor_code     HB5346
_publ_contact_author_name     ' Edward RT Tiekink '
_publ_contact_author_address
;
Department of Chemistry, University of Malaya,
50603 Kuala Lumpur, Malaysia
;
_publ_contact_author_email
;
edward.tiekink@gmail.com
;
_publ_contact_author_fax     ' +60 3 7967 4193 '
_publ_contact_author_phone     ' +60 3 7967 6775 '
_publ_section_title
;
Bis(\m-diphenylarsine-\k^2^<i>As</i>:<i>As</i>)bis[tetracarbonyltungsten(0)]
;
loop_
    _publ_author_name
    _publ_author_footnote
    _publ_author_address
    'Tiekink, Edward R. T.' .
;
Department of Chemistry, University of Malaya,
50603 Kuala Lumpur, Malaysia
;
    'Wardell, James L.'
;
Additional correspondence author, e-mail: j.wardell@abdn.ac.uk.
;
;
Centro de Desenvolvimento Tecnol\'ogico em Sa\'ude (CDTS),
Funda\,c\~ao Oswaldo Cruz (FIOCRUZ), Casa Amarela,
Campus de Manguinhos, Av. Brasil 4365,
21040-900 Rio de Janeiro, RJ, Brazil
;
_publ_section_synopsis     .
data_I
_audit_creation_method     SHELXL-97
_chemical_name_systematic
;
Bis(\m-diphenylarsine-\k^2^<i>As</i>:<i>As</i>)bis[tetracarbonyltungsten(0)]
;
_chemical_name_common     ?
_chemical_formula_moiety     'C32 H20 As2 O8 W2'
_chemical_formula_sum     'C32 H20 As2 O8 W2'
_chemical_formula_iupac     '[W2 (C12 H10 As)2 (C O)8]'
_chemical_formula_weight     1050.02
_chemical_melting_point     ?
_symmetry_cell_setting     monoclinic
_symmetry_space_group_name_H-M     'P 21/c'
_symmetry_space_group_name_Hall     '-P 2ybc'
loop_
    _symmetry_equiv_pos_as_xyz
    'x, y, z'
    '-x, y+1/2, -z+1/2'
    '-x, -y, -z'
    'x, -y-1/2, z-1/2'
_cell_length_a     9.7052(4)
_cell_length_b     20.1288(7)
_cell_length_c     16.6450(7)
_cell_angle_alpha     90
_cell_angle_beta     102.835(2)
_cell_angle_gamma     90
_cell_volume     3170.4(2)
_cell_formula_units_Z     4
_cell_measurement_reflns_used     46502
_cell_measurement_theta_min     2.9
_cell_measurement_theta_max     27.5
_cell_measurement_temperature     120(2)
_exptl_crystal_description     plate
_exptl_crystal_colour     red
_exptl_crystal_size_max     0.06
_exptl_crystal_size_mid     0.05
_exptl_crystal_size_min     0.02
_exptl_crystal_density_diffrn     2.200
_exptl_crystal_density_meas     ?
_exptl_crystal_density_method     'not measured'
_exptl_crystal_F_000     1960
_exptl_absorpt_coefficient_mu     9.372
_exptl_absorpt_correction_type     multi-scan
_exptl_absorpt_process_details     '(SADABS; Sheldrick, 2007)'
_exptl_absorpt_correction_T_min     0.604
_exptl_absorpt_correction_T_max     0.746
_exptl_special_details
;
;
_diffrn_ambient_temperature     120(2)
_diffrn_radiation_type     MoK\a
_diffrn_radiation_wavelength     0.71073
_diffrn_radiation_source     'Enraf Nonius FR591 rotating anode'
_diffrn_radiation_monochromator     '10 cm confocal mirrors'
_diffrn_measurement_device_type     'Nonius KappaCCD'
_diffrn_measurement_method     '\f and \w scans'
_diffrn_detector_area_resol_mean     9.091
_diffrn_reflns_number     25035
_diffrn_reflns_av_R_equivalents     0.105
_diffrn_reflns_av_sigmaI/netI     0.070
_diffrn_reflns_theta_min     2.9
_diffrn_reflns_theta_max     25.0
_diffrn_reflns_theta_full     25.0
_diffrn_measured_fraction_theta_max     0.993
_diffrn_measured_fraction_theta_full     0.993
_diffrn_reflns_limit_h_min     -11
_diffrn_reflns_limit_h_max     10
_diffrn_reflns_limit_k_min     -23
_diffrn_reflns_limit_k_max     23
_diffrn_reflns_limit_l_min     -19
_diffrn_reflns_limit_l_max     19
_diffrn_standards_number     0
_diffrn_standards_interval_count     ?
_diffrn_standards_interval_time     ?
_diffrn_standards_decay_%     0
_refine_special_details
;
Refinement of <i>F</i>^2^ against ALL reflections. The weighted <i>R</i>-factor
wR and goodness of fit <i>S</i> are based on <i>F</i>^2^, conventional
<i>R</i>-factors <i>R</i> are based on <i>F</i>, with <i>F</i> set to zero for
negative <i>F</i>^2^. The threshold expression of <i>F</i>^2^ >
2\s(<i>F</i>^2^) is used only for calculating <i>R</i>-factors(gt) etc. and is
not relevant to the choice of reflections for refinement. <i>R</i>-factors
based on <i>F</i>^2^ are statistically about twice as large as those based on
<i>F</i>, and <i>R</i>- factors based on ALL data will be even larger.
;
_reflns_number_total     5544
_reflns_number_gt     4274
_reflns_threshold_expression     I>2\s(I)
_refine_ls_structure_factor_coef     Fsqd
_refine_ls_matrix_type     full
_refine_ls_R_factor_all     0.091
_refine_ls_R_factor_gt     0.061
_refine_ls_wR_factor_gt     0.112
_refine_ls_wR_factor_ref     0.120
_refine_ls_goodness_of_fit_ref     1.62
_refine_ls_restrained_S_all     1.61
_refine_ls_number_reflns     5544
_refine_ls_number_parameters     397
_refine_ls_number_restraints     192
_refine_ls_hydrogen_treatment     constr
_refine_ls_weighting_scheme     calc
_refine_ls_weighting_details
                 'calc w=1/[\s^2^(Fo^2^)+(0.0272P)^2^] where P=(Fo^2^+2Fc^2^)/3'
_atom_sites_solution_hydrogens     geom
_atom_sites_solution_primary     direct
_atom_sites_solution_secondary     difmap
_refine_ls_shift/su_max     0.001
_refine_ls_shift/su_mean     0.000
_refine_diff_density_max     2.56
_refine_diff_density_min     -1.28
_refine_ls_extinction_method     none
_refine_ls_extinction_coef     ?
loop_
    _atom_type_symbol
    _atom_type_description
    _atom_type_scat_dispersion_real
    _atom_type_scat_dispersion_imag
    _atom_type_scat_source
    'C' 'C' 0.0033 0.0016
                         'International Tables Vol C Tables 4.2.6.8 and 6.1.1.4'
    'H' 'H' 0.0000 0.0000
                         'International Tables Vol C Tables 4.2.6.8 and 6.1.1.4'
    'O' 'O' 0.0106 0.0060
                         'International Tables Vol C Tables 4.2.6.8 and 6.1.1.4'
    'As' 'As' 0.0499 2.0058
                         'International Tables Vol C Tables 4.2.6.8 and 6.1.1.4'
    'W' 'W' -0.8490 6.8722
                         'International Tables Vol C Tables 4.2.6.8 and 6.1.1.4'
_computing_data_collection     'COLLECT (Hooft, 1998)'
_computing_cell_refinement
                    'DENZO (Otwinowski & Minor, 1997) and COLLECT (Hooft, 1998)'
_computing_data_reduction
                    'DENZO (Otwinowski & Minor, 1997) and COLLECT (Hooft, 1998)'
_computing_structure_solution     'SHELXS97 (Sheldrick, 2008)'
_computing_structure_refinement     'SHELXL97 (Sheldrick, 2008)'
_computing_molecular_graphics
                      'ORTEP-3 (Farrugia, 1997) and DIAMOND (Brandenburg, 2006)'
_computing_publication_material     'publCIF (Westrip, 2010)'
loop_
    _atom_site_type_symbol
    _atom_site_label
    _atom_site_fract_x
    _atom_site_fract_y
    _atom_site_fract_z
    _atom_site_U_iso_or_equiv
    _atom_site_adp_type
    _atom_site_calc_flag
    _atom_site_refinement_flags
    _atom_site_occupancy
    _atom_site_disorder_assembly
    _atom_site_disorder_group
    W W1 0.79610(5) 0.22692(2) 0.67301(3) 0.02265(16) Uani d . 1 . .
    W W2 0.64555(5) 0.17590(2) 0.80661(3) 0.02228(16) Uani d . 1 . .
    As As1 0.82208(13) 0.11196(6) 0.74172(8) 0.0232(3) Uani d . 1 . .
    As As2 0.62376(13) 0.29106(6) 0.74031(8) 0.0232(3) Uani d . 1 . .
    O O1 1.0294(10) 0.1749(5) 0.5819(6) 0.044(3) Uani d . 1 . .
    O O2 0.5631(9) 0.1541(4) 0.5380(5) 0.030(2) Uani d . 1 . .
    O O3 0.7593(11) 0.3558(5) 0.5629(6) 0.050(3) Uani d . 1 . .
    O O4 1.0392(10) 0.2917(5) 0.8121(6) 0.044(3) Uani d . 1 . .
    O O5 0.3671(10) 0.1453(4) 0.6717(6) 0.034(2) Uani d . 1 . .
    O O6 0.4540(11) 0.2428(5) 0.9133(6) 0.049(3) Uani d . 1 . .
    O O7 0.9180(10) 0.2103(4) 0.9456(6) 0.039(2) Uani d . 1 . .
    O O8 0.6112(10) 0.0395(5) 0.8927(7) 0.048(3) Uani d . 1 . .
    C C1 0.9463(14) 0.1950(6) 0.6147(8) 0.031(3) Uani d U 1 . .
    C C2 0.6436(13) 0.1799(6) 0.5857(8) 0.022(3) Uani d U 1 . .
    C C3 0.7752(14) 0.3102(7) 0.6025(9) 0.033(3) Uani d U 1 . .
    C C4 0.9516(15) 0.2696(6) 0.7624(8) 0.031(3) Uani d U 1 . .
    C C5 0.4670(14) 0.1558(6) 0.7184(8) 0.026(3) Uani d U 1 . .
    C C6 0.5239(13) 0.2183(6) 0.8732(8) 0.027(3) Uani d U 1 . .
    C C7 0.8194(15) 0.1994(6) 0.8951(8) 0.028(3) Uani d U 1 . .
    C C8 0.6259(14) 0.0879(7) 0.8622(8) 0.032(3) Uani d U 1 . .
    C C9 0.7768(13) 0.0330(6) 0.6756(8) 0.025(3) Uani d U 1 . .
    C C10 0.8833(14) -0.0035(6) 0.6561(8) 0.027(3) Uani d U 1 . .
    H H10 0.9789 0.0090 0.6768 0.032 Uiso calc R 1 . .
    C C11 0.8508(13) -0.0599(5) 0.6048(7) 0.023(3) Uani d U 1 . .
    H H11 0.9251 -0.0855 0.5919 0.028 Uiso calc R 1 . .
    C C12 0.7164(14) -0.0775(6) 0.5744(8) 0.031(3) Uani d U 1 . .
    H H12 0.6961 -0.1162 0.5412 0.037 Uiso calc R 1 . .
    C C13 0.6057(13) -0.0396(6) 0.5912(8) 0.027(3) Uani d U 1 . .
    H H13 0.5103 -0.0512 0.5679 0.032 Uiso calc R 1 . .
    C C14 0.6369(13) 0.0151(5) 0.6421(7) 0.023(3) Uani d U 1 . .
    H H14 0.5622 0.0409 0.6544 0.027 Uiso calc R 1 . .
    C C15 0.9982(12) 0.0849(5) 0.8157(7) 0.020(3) Uani d U 1 . .
    C C16 1.1266(13) 0.1157(6) 0.8160(8) 0.031(3) Uani d U 1 . .
    H H16 1.1307 0.1513 0.7791 0.037 Uiso calc R 1 . .
    C C17 1.2498(15) 0.0944(7) 0.8707(9) 0.037(3) Uani d U 1 . .
    H H17 1.3373 0.1160 0.8719 0.044 Uiso calc R 1 . .
    C C18 1.2434(13) 0.0410(6) 0.9237(8) 0.028(3) Uani d U 1 . .
    H H18 1.3270 0.0255 0.9599 0.034 Uiso calc R 1 . .
    C C19 1.1158(14) 0.0110(6) 0.9231(8) 0.030(3) Uani d U 1 . .
    H H19 1.1110 -0.0247 0.9597 0.036 Uiso calc R 1 . .
    C C20 0.9946(14) 0.0328(6) 0.8693(8) 0.027(3) Uani d U 1 . .
    H H20 0.9071 0.0116 0.8692 0.032 Uiso calc R 1 . .
    C C21 0.6862(13) 0.3708(6) 0.8044(7) 0.024(3) Uani d U 1 . .
    C C22 0.6774(14) 0.4307(6) 0.7634(8) 0.032(3) Uani d U 1 . .
    H H22 0.6413 0.4318 0.7055 0.038 Uiso calc R 1 . .
    C C23 0.7196(13) 0.4886(6) 0.8045(8) 0.031(3) Uani d U 1 . .
    H H23 0.7134 0.5295 0.7754 0.037 Uiso calc R 1 . .
    C C24 0.7724(14) 0.4870(6) 0.8903(8) 0.033(3) Uani d U 1 . .
    H H24 0.7993 0.5270 0.9199 0.039 Uiso calc R 1 . .
    C C25 0.7847(13) 0.4280(6) 0.9309(8) 0.025(3) Uani d U 1 . .
    H H25 0.8223 0.4262 0.9886 0.031 Uiso calc R 1 . .
    C C26 0.7420(13) 0.3707(7) 0.8871(8) 0.033(3) Uani d U 1 . .
    H H26 0.7519 0.3295 0.9157 0.040 Uiso calc R 1 . .
    C C27 0.4386(13) 0.3185(6) 0.6796(8) 0.026(3) Uani d U 1 . .
    C C28 0.3853(14) 0.3008(6) 0.5980(8) 0.033(3) Uani d U 1 . .
    H H28 0.4433 0.2772 0.5687 0.040 Uiso calc R 1 . .
    C C29 0.2473(15) 0.3172(6) 0.5588(9) 0.040(4) Uani d U 1 . .
    H H29 0.2109 0.3044 0.5032 0.048 Uiso calc R 1 . .
    C C30 0.1641(14) 0.3521(6) 0.6008(8) 0.033(3) Uani d U 1 . .
    H H30 0.0706 0.3642 0.5738 0.039 Uiso calc R 1 . .
    C C31 0.2163(13) 0.3700(6) 0.6833(8) 0.028(3) Uani d U 1 . .
    H H31 0.1581 0.3938 0.7124 0.034 Uiso calc R 1 . .
    C C32 0.3506(13) 0.3532(6) 0.7218(8) 0.029(3) Uani d U 1 . .
    H H32 0.3854 0.3651 0.7778 0.034 Uiso calc R 1 . .
loop_
    _atom_site_aniso_label
    _atom_site_aniso_U_11
    _atom_site_aniso_U_22
    _atom_site_aniso_U_33
    _atom_site_aniso_U_12
    _atom_site_aniso_U_13
    _atom_site_aniso_U_23
    W1 0.0259(3) 0.0199(3) 0.0226(3) -0.0006(2) 0.0062(2) 0.0000(2)
    W2 0.0227(3) 0.0228(3) 0.0208(3) -0.0012(2) 0.0038(2) 0.0014(2)
    As1 0.0220(7) 0.0211(6) 0.0251(8) -0.0009(5) 0.0022(6) 0.0006(5)
    As2 0.0273(8) 0.0216(6) 0.0210(7) -0.0009(5) 0.0058(6) -0.0012(5)
    O1 0.041(6) 0.052(6) 0.045(6) 0.010(5) 0.024(5) -0.010(5)
    O2 0.033(6) 0.030(5) 0.022(5) -0.004(4) -0.005(4) -0.005(4)
    O3 0.070(8) 0.032(6) 0.045(7) -0.004(5) 0.011(6) 0.017(5)
    O4 0.035(6) 0.039(6) 0.058(7) -0.012(5) 0.006(5) -0.016(5)
    O5 0.034(6) 0.025(5) 0.038(6) 0.000(4) 0.003(5) 0.000(4)
    O6 0.058(7) 0.047(6) 0.047(7) -0.006(5) 0.026(6) -0.007(5)
    O7 0.043(6) 0.040(5) 0.031(6) 0.002(5) 0.003(5) -0.004(4)
    O8 0.044(6) 0.033(5) 0.066(8) 0.001(5) 0.010(6) 0.030(5)
    C1 0.030(5) 0.034(5) 0.026(5) 0.002(4) 0.002(4) -0.002(4)
    C2 0.023(5) 0.022(4) 0.023(5) 0.001(4) 0.011(4) -0.001(4)
    C3 0.035(5) 0.033(5) 0.033(5) 0.000(4) 0.012(4) -0.006(4)
    C4 0.033(5) 0.029(5) 0.030(5) -0.008(4) 0.006(4) -0.001(4)
    C5 0.025(5) 0.022(4) 0.029(5) 0.006(4) 0.000(4) 0.002(4)
    C6 0.025(5) 0.031(5) 0.026(5) -0.008(4) 0.006(4) 0.003(4)
    C7 0.027(5) 0.030(5) 0.026(5) 0.003(4) 0.002(4) 0.003(4)
    C8 0.031(5) 0.032(5) 0.032(5) -0.004(4) 0.004(4) 0.002(4)
    C9 0.030(5) 0.022(4) 0.025(5) -0.001(4) 0.005(4) 0.000(4)
    C10 0.025(5) 0.024(4) 0.029(5) -0.001(4) 0.001(4) -0.001(4)
    C11 0.024(5) 0.020(4) 0.026(5) 0.008(4) 0.005(4) 0.001(4)
    C12 0.033(5) 0.027(5) 0.035(5) 0.000(4) 0.010(4) -0.004(4)
    C13 0.022(5) 0.029(5) 0.030(5) -0.003(4) 0.007(4) -0.003(4)
    C14 0.028(5) 0.019(4) 0.020(4) 0.001(4) 0.004(4) -0.001(4)
    C15 0.017(4) 0.020(4) 0.021(4) -0.002(4) 0.001(4) -0.002(4)
    C16 0.030(5) 0.028(5) 0.035(5) 0.000(4) 0.006(4) 0.003(4)
    C17 0.035(5) 0.039(5) 0.036(5) -0.006(4) 0.007(4) -0.004(4)
    C18 0.024(5) 0.031(5) 0.026(5) 0.008(4) -0.003(4) -0.002(4)
    C19 0.034(5) 0.030(5) 0.027(5) 0.001(4) 0.005(4) 0.003(4)
    C20 0.026(5) 0.028(5) 0.027(5) -0.001(4) 0.009(4) 0.001(4)
    C21 0.024(5) 0.023(4) 0.026(5) -0.008(4) 0.007(4) -0.003(4)
    C22 0.032(5) 0.035(5) 0.030(5) -0.001(4) 0.007(4) -0.003(4)
    C23 0.029(5) 0.030(5) 0.034(5) 0.001(4) 0.010(4) 0.002(4)
    C24 0.033(5) 0.031(5) 0.037(5) 0.002(4) 0.013(4) -0.006(4)
    C25 0.027(5) 0.029(4) 0.020(5) 0.000(4) 0.005(4) -0.005(4)
    C26 0.029(5) 0.034(5) 0.035(5) 0.001(4) 0.005(4) 0.003(4)
    C27 0.023(5) 0.022(4) 0.030(5) 0.003(4) 0.002(4) 0.006(4)
    C28 0.033(5) 0.036(5) 0.032(5) 0.001(4) 0.010(4) 0.002(4)
    C29 0.041(5) 0.035(5) 0.043(5) 0.003(4) 0.005(4) -0.001(4)
    C30 0.031(5) 0.032(5) 0.033(5) 0.004(4) 0.003(4) 0.005(4)
    C31 0.024(5) 0.026(4) 0.032(5) 0.002(4) 0.002(4) 0.002(4)
    C32 0.031(5) 0.031(5) 0.024(5) -0.003(4) 0.005(4) -0.004(4)
_geom_special_details
;
All s.u.'s (except the s.u. in the dihedral angle between two l.s. planes) are
estimated using the full covariance matrix. The cell s.u.'s are taken into
account individually in the estimation of s.u.'s in distances, angles and
torsion angles; correlations between s.u.'s in cell parameters are only used
when they are defined by crystal symmetry. An approximate (isotropic)
treatment of cell s.u.'s is used for estimating s.u.'s involving l.s. planes.
;
loop_
    _geom_bond_atom_site_label_1
    _geom_bond_atom_site_label_2
    _geom_bond_site_symmetry_2
    _geom_bond_distance
    _geom_bond_publ_flag
    W1 C1 . 2.027(13) y
    W1 C3 . 2.031(14) y
    W1 C4 . 2.057(15) y
    W1 C2 . 2.061(14) y
    W1 As2 . 2.5597(12) y
    W1 As1 . 2.5686(13) y
    W1 W2 . 3.0948(7) y
    W2 C6 . 1.983(13) y
    W2 C8 . 2.027(13) y
    W2 C7 . 2.033(15) y
    W2 C5 . 2.048(15) y
    W2 As2 . 2.5559(13) y
    W2 As1 . 2.5652(13) y
    As1 C9 . 1.928(12) ?
    As1 C15 . 1.949(12) ?
    As2 C27 . 1.936(13) ?
    As2 C21 . 1.948(12) ?
    O1 C1 . 1.143(14) ?
    O2 C2 . 1.110(14) ?
    O3 C3 . 1.120(15) ?
    O4 C4 . 1.136(15) ?
    O5 C5 . 1.120(14) ?
    O6 C6 . 1.162(14) ?
    O7 C7 . 1.146(15) ?
    O8 C8 . 1.122(15) ?
    C9 C10 . 1.364(16) ?
    C9 C14 . 1.396(17) ?
    C10 C11 . 1.413(16) ?
    C10 H10 . 0.9500 ?
    C11 C12 . 1.339(17) ?
    C11 H11 . 0.9500 ?
    C12 C13 . 1.395(16) ?
    C12 H12 . 0.9500 ?
    C13 C14 . 1.381(16) ?
    C13 H13 . 0.9500 ?
    C14 H14 . 0.9500 ?
    C15 C20 . 1.382(16) ?
    C15 C16 . 1.392(16) ?
    C16 C17 . 1.400(18) ?
    C16 H16 . 0.9500 ?
    C17 C18 . 1.399(18) ?
    C17 H17 . 0.9500 ?
    C18 C19 . 1.376(17) ?
    C18 H18 . 0.9500 ?
    C19 C20 . 1.382(18) ?
    C19 H19 . 0.9500 ?
    C20 H20 . 0.9500 ?
    C21 C26 . 1.362(18) ?
    C21 C22 . 1.380(17) ?
    C22 C23 . 1.367(17) ?
    C22 H22 . 0.9500 ?
    C23 C24 . 1.407(18) ?
    C23 H23 . 0.9500 ?
    C24 C25 . 1.358(17) ?
    C24 H24 . 0.9500 ?
    C25 C26 . 1.377(17) ?
    C25 H25 . 0.9500 ?
    C26 H26 . 0.9500 ?
    C27 C32 . 1.405(16) ?
    C27 C28 . 1.389(18) ?
    C28 C29 . 1.393(19) ?
    C28 H28 . 0.9500 ?
    C29 C30 . 1.373(18) ?
    C29 H29 . 0.9500 ?
    C30 C31 . 1.401(18) ?
    C30 H30 . 0.9500 ?
    C31 C32 . 1.361(17) ?
    C31 H31 . 0.9500 ?
    C32 H32 . 0.9500 ?
loop_
    _geom_angle_atom_site_label_1
    _geom_angle_atom_site_label_2
    _geom_angle_atom_site_label_3
    _geom_angle_site_symmetry_1
    _geom_angle_site_symmetry_3
    _geom_angle
    _geom_angle_publ_flag
    C1 W1 C3 . . 88.6(5) ?
    C1 W1 C4 . . 89.3(5) ?
    C3 W1 C4 . . 92.1(5) ?
    C1 W1 C2 . . 89.8(5) ?
    C3 W1 C2 . . 90.5(5) ?
    C4 W1 C2 . . 177.3(5) ?
    C1 W1 As2 . . 168.2(4) ?
    C3 W1 As2 . . 81.1(3) ?
    C4 W1 As2 . . 85.3(4) ?
    C2 W1 As2 . . 96.0(3) ?
    C1 W1 As1 . . 85.3(4) ?
    C3 W1 As1 . . 171.3(4) ?
    C4 W1 As1 . . 94.0(4) ?
    C2 W1 As1 . . 83.4(3) ?
    As2 W1 As1 . . 105.58(4) ?
    C1 W1 W2 . . 138.1(4) ?
    C3 W1 W2 . . 133.4(3) ?
    C4 W1 W2 . . 90.4(3) ?
    C2 W1 W2 . . 88.6(3) ?
    As2 W1 W2 . . 52.72(3) ?
    As1 W1 W2 . . 52.88(3) ?
    C6 W2 C8 . . 89.6(5) ?
    C6 W2 C7 . . 89.8(5) ?
    C8 W2 C7 . . 91.1(5) ?
    C6 W2 C5 . . 88.4(5) ?
    C8 W2 C5 . . 90.2(5) ?
    C7 W2 C5 . . 177.7(5) ?
    C6 W2 As2 . . 81.3(3) ?
    C8 W2 As2 . . 169.3(4) ?
    C7 W2 As2 . . 94.4(3) ?
    C5 W2 As2 . . 83.9(3) ?
    C6 W2 As1 . . 171.0(4) ?
    C8 W2 As1 . . 83.8(4) ?
    C7 W2 As1 . . 84.1(3) ?
    C5 W2 As1 . . 97.9(3) ?
    As2 W2 As1 . . 105.79(4) ?
    C6 W2 W1 . . 133.9(3) ?
    C8 W2 W1 . . 136.5(4) ?
    C7 W2 W1 . . 89.7(3) ?
    C5 W2 W1 . . 90.6(4) ?
    As2 W2 W1 . . 52.83(3) ?
    As1 W2 W1 . . 52.98(3) ?
    C9 As1 C15 . . 100.8(5) ?
    C9 As1 W2 . . 124.4(4) ?
    C15 As1 W2 . . 116.6(3) ?
    C9 As1 W1 . . 120.1(4) ?
    C15 As1 W1 . . 121.2(3) ?
    W2 As1 W1 . . 74.15(3) ?
    C27 As2 C21 . . 101.0(5) ?
    C27 As2 W2 . . 117.5(3) ?
    C21 As2 W2 . . 121.7(4) ?
    C27 As2 W1 . . 122.4(4) ?
    C21 As2 W1 . . 120.1(3) ?
    W2 As2 W1 . . 74.45(3) ?
    O1 C1 W1 . . 177.7(11) ?
    O2 C2 W1 . . 178.9(10) ?
    O3 C3 W1 . . 177.8(13) ?
    O4 C4 W1 . . 178.3(12) ?
    O5 C5 W2 . . 178.0(11) ?
    O6 C6 W2 . . 178.9(12) ?
    O7 C7 W2 . . 177.6(11) ?
    O8 C8 W2 . . 178.1(12) ?
    C10 C9 C14 . . 119.1(11) ?
    C10 C9 As1 . . 119.4(10) ?
    C14 C9 As1 . . 121.3(9) ?
    C9 C10 C11 . . 119.8(12) ?
    C9 C10 H10 . . 120.1 ?
    C11 C10 H10 . . 120.1 ?
    C12 C11 C10 . . 120.6(11) ?
    C12 C11 H11 . . 119.7 ?
    C10 C11 H11 . . 119.7 ?
    C11 C12 C13 . . 120.5(12) ?
    C11 C12 H12 . . 119.7 ?
    C13 C12 H12 . . 119.7 ?
    C14 C13 C12 . . 119.0(12) ?
    C14 C13 H13 . . 120.5 ?
    C12 C13 H13 . . 120.5 ?
    C13 C14 C9 . . 120.8(11) ?
    C13 C14 H14 . . 119.6 ?
    C9 C14 H14 . . 119.6 ?
    C20 C15 C16 . . 119.1(11) ?
    C20 C15 As1 . . 118.4(9) ?
    C16 C15 As1 . . 122.5(9) ?
    C15 C16 C17 . . 120.0(12) ?
    C15 C16 H16 . . 120.0 ?
    C17 C16 H16 . . 120.0 ?
    C16 C17 C18 . . 119.6(12) ?
    C16 C17 H17 . . 120.2 ?
    C18 C17 H17 . . 120.2 ?
    C19 C18 C17 . . 119.9(12) ?
    C19 C18 H18 . . 120.0 ?
    C17 C18 H18 . . 120.0 ?
    C18 C19 C20 . . 120.0(12) ?
    C18 C19 H19 . . 120.0 ?
    C20 C19 H19 . . 120.0 ?
    C15 C20 C19 . . 121.3(12) ?
    C15 C20 H20 . . 119.3 ?
    C19 C20 H20 . . 119.3 ?
    C26 C21 C22 . . 117.9(12) ?
    C26 C21 As2 . . 123.9(9) ?
    C22 C21 As2 . . 118.2(9) ?
    C23 C22 C21 . . 121.2(13) ?
    C23 C22 H22 . . 119.4 ?
    C21 C22 H22 . . 119.4 ?
    C24 C23 C22 . . 119.3(12) ?
    C24 C23 H23 . . 120.3 ?
    C22 C23 H23 . . 120.3 ?
    C23 C24 C25 . . 119.8(12) ?
    C23 C24 H24 . . 120.1 ?
    C25 C24 H24 . . 120.1 ?
    C26 C25 C24 . . 119.1(12) ?
    C26 C25 H25 . . 120.5 ?
    C24 C25 H25 . . 120.5 ?
    C25 C26 C21 . . 122.6(12) ?
    C25 C26 H26 . . 118.7 ?
    C21 C26 H26 . . 118.7 ?
    C32 C27 C28 . . 118.7(12) ?
    C32 C27 As2 . . 118.5(10) ?
    C28 C27 As2 . . 122.6(9) ?
    C29 C28 C27 . . 120.5(12) ?
    C29 C28 H28 . . 119.7 ?
    C27 C28 H28 . . 119.7 ?
    C30 C29 C28 . . 119.7(14) ?
    C30 C29 H29 . . 120.1 ?
    C28 C29 H29 . . 120.1 ?
    C29 C30 C31 . . 120.4(13) ?
    C29 C30 H30 . . 119.8 ?
    C31 C30 H30 . . 119.8 ?
    C32 C31 C30 . . 119.7(12) ?
    C32 C31 H31 . . 120.1 ?
    C30 C31 H31 . . 120.1 ?
    C31 C32 C27 . . 120.9(12) ?
    C31 C32 H32 . . 119.5 ?
    C27 C32 H32 . . 119.5 ?
loop_
    _geom_torsion_atom_site_label_1
    _geom_torsion_atom_site_label_2
    _geom_torsion_atom_site_label_3
    _geom_torsion_atom_site_label_4
    _geom_torsion_site_symmetry_1
    _geom_torsion_site_symmetry_2
    _geom_torsion_site_symmetry_3
    _geom_torsion_site_symmetry_4
    _geom_torsion
    _geom_torsion_publ_flag
    C1 W1 W2 C6 . . . . 166.9(8) ?
    C3 W1 W2 C6 . . . . -15.7(8) ?
    C4 W1 W2 C6 . . . . 77.5(6) ?
    C2 W1 W2 C6 . . . . -105.0(6) ?
    As2 W1 W2 C6 . . . . -6.4(5) ?
    As1 W1 W2 C6 . . . . 172.3(5) ?
    C1 W1 W2 C8 . . . . -13.9(8) ?
    C3 W1 W2 C8 . . . . 163.5(8) ?
    C4 W1 W2 C8 . . . . -103.3(7) ?
    C2 W1 W2 C8 . . . . 74.2(6) ?
    As2 W1 W2 C8 . . . . 172.8(6) ?
    As1 W1 W2 C8 . . . . -8.5(6) ?
    C1 W1 W2 C7 . . . . 77.5(7) ?
    C3 W1 W2 C7 . . . . -105.1(6) ?
    C4 W1 W2 C7 . . . . -11.9(5) ?
    C2 W1 W2 C7 . . . . 165.6(5) ?
    As2 W1 W2 C7 . . . . -95.8(3) ?
    As1 W1 W2 C7 . . . . 82.8(3) ?
    C1 W1 W2 C5 . . . . -104.8(6) ?
    C3 W1 W2 C5 . . . . 72.6(6) ?
    C4 W1 W2 C5 . . . . 165.8(5) ?
    C2 W1 W2 C5 . . . . -16.7(4) ?
    As2 W1 W2 C5 . . . . 81.9(3) ?
    As1 W1 W2 C5 . . . . -99.4(3) ?
    C1 W1 W2 As2 . . . . 173.3(6) ?
    C3 W1 W2 As2 . . . . -9.3(5) ?
    C4 W1 W2 As2 . . . . 83.8(4) ?
    C2 W1 W2 As2 . . . . -98.6(3) ?
    As1 W1 W2 As2 . . . . 178.63(6) ?
    C1 W1 W2 As1 . . . . -5.4(6) ?
    C3 W1 W2 As1 . . . . 172.0(5) ?
    C4 W1 W2 As1 . . . . -94.8(4) ?
    C2 W1 W2 As1 . . . . 82.8(3) ?
    As2 W1 W2 As1 . . . . -178.63(6) ?
    C6 W2 As1 C9 . . . . 102(2) ?
    C8 W2 As1 C9 . . . . 58.2(6) ?
    C7 W2 As1 C9 . . . . 150.0(6) ?
    C5 W2 As1 C9 . . . . -31.2(6) ?
    As2 W2 As1 C9 . . . . -117.0(4) ?
    W1 W2 As1 C9 . . . . -115.9(4) ?
    C6 W2 As1 C15 . . . . -24(2) ?
    C8 W2 As1 C15 . . . . -68.5(5) ?
    C7 W2 As1 C15 . . . . 23.3(5) ?
    C5 W2 As1 C15 . . . . -157.8(5) ?
    As2 W2 As1 C15 . . . . 116.3(4) ?
    W1 W2 As1 C15 . . . . 117.4(4) ?
    C6 W2 As1 W1 . . . . -142(2) ?
    C8 W2 As1 W1 . . . . 174.1(4) ?
    C7 W2 As1 W1 . . . . -94.1(3) ?
    C5 W2 As1 W1 . . . . 84.7(3) ?
    As2 W2 As1 W1 . . . . -1.14(5) ?
    C1 W1 As1 C9 . . . . -62.6(6) ?
    C3 W1 As1 C9 . . . . -17(3) ?
    C4 W1 As1 C9 . . . . -151.6(6) ?
    C2 W1 As1 C9 . . . . 27.8(5) ?
    As2 W1 As1 C9 . . . . 122.1(4) ?
    W2 W1 As1 C9 . . . . 121.0(4) ?
    C1 W1 As1 C15 . . . . 64.5(5) ?
    C3 W1 As1 C15 . . . . 110(3) ?
    C4 W1 As1 C15 . . . . -24.5(5) ?
    C2 W1 As1 C15 . . . . 154.9(5) ?
    As2 W1 As1 C15 . . . . -110.7(4) ?
    W2 W1 As1 C15 . . . . -111.9(4) ?
    C1 W1 As1 W2 . . . . 176.4(4) ?
    C3 W1 As1 W2 . . . . -138(3) ?
    C4 W1 As1 W2 . . . . 87.4(4) ?
    C2 W1 As1 W2 . . . . -93.2(3) ?
    As2 W1 As1 W2 . . . . 1.13(5) ?
    C6 W2 As2 C27 . . . . -65.8(6) ?
    C8 W2 As2 C27 . . . . -34(2) ?
    C7 W2 As2 C27 . . . . -154.8(5) ?
    C5 W2 As2 C27 . . . . 23.5(5) ?
    As1 W2 As2 C27 . . . . 120.0(4) ?
    W1 W2 As2 C27 . . . . 118.9(4) ?
    C6 W2 As2 C21 . . . . 59.3(6) ?
    C8 W2 As2 C21 . . . . 91(2) ?
    C7 W2 As2 C21 . . . . -29.8(5) ?
    C5 W2 As2 C21 . . . . 148.6(5) ?
    As1 W2 As2 C21 . . . . -114.9(4) ?
    W1 W2 As2 C21 . . . . -116.1(4) ?
    C6 W2 As2 W1 . . . . 175.4(4) ?
    C8 W2 As2 W1 . . . . -153(2) ?
    C7 W2 As2 W1 . . . . 86.3(3) ?
    C5 W2 As2 W1 . . . . -95.3(3) ?
    As1 W2 As2 W1 . . . . 1.14(5) ?
    C1 W1 As2 C27 . . . . 89.4(19) ?
    C3 W1 As2 C27 . . . . 60.1(6) ?
    C4 W1 As2 C27 . . . . 152.9(5) ?
    C2 W1 As2 C27 . . . . -29.4(5) ?
    As1 W1 As2 C27 . . . . -114.2(4) ?
    W2 W1 As2 C27 . . . . -113.0(4) ?
    C1 W1 As2 C21 . . . . -39.6(19) ?
    C3 W1 As2 C21 . . . . -68.9(6) ?
    C4 W1 As2 C21 . . . . 23.9(6) ?
    C2 W1 As2 C21 . . . . -158.4(5) ?
    As1 W1 As2 C21 . . . . 116.8(4) ?
    W2 W1 As2 C21 . . . . 118.0(4) ?
    C1 W1 As2 W2 . . . . -157.6(19) ?
    C3 W1 As2 W2 . . . . 173.1(4) ?
    C4 W1 As2 W2 . . . . -94.0(3) ?
    C2 W1 As2 W2 . . . . 83.6(3) ?
    As1 W1 As2 W2 . . . . -1.13(5) ?
    C15 As1 C9 C10 . . . . -35.6(11) ?
    W2 As1 C9 C10 . . . . -168.7(8) ?
    W1 As1 C9 C10 . . . . 100.5(10) ?
    C15 As1 C9 C14 . . . . 149.3(10) ?
    W2 As1 C9 C14 . . . . 16.2(12) ?
    W1 As1 C9 C14 . . . . -74.6(10) ?
    C14 C9 C10 C11 . . . . -2.2(18) ?
    As1 C9 C10 C11 . . . . -177.4(9) ?
    C9 C10 C11 C12 . . . . 0.7(19) ?
    C10 C11 C12 C13 . . . . 1.6(19) ?
    C11 C12 C13 C14 . . . . -2.4(18) ?
    C12 C13 C14 C9 . . . . 0.9(18) ?
    C10 C9 C14 C13 . . . . 1.4(18) ?
    As1 C9 C14 C13 . . . . 176.5(9) ?
    C9 As1 C15 C20 . . . . -63.9(10) ?
    W2 As1 C15 C20 . . . . 73.8(10) ?
    W1 As1 C15 C20 . . . . 160.7(8) ?
    C9 As1 C15 C16 . . . . 115.7(10) ?
    W2 As1 C15 C16 . . . . -106.6(10) ?
    W1 As1 C15 C16 . . . . -19.7(11) ?
    C20 C15 C16 C17 . . . . -0.6(18) ?
    As1 C15 C16 C17 . . . . 179.8(9) ?
    C15 C16 C17 C18 . . . . 1.4(19) ?
    C16 C17 C18 C19 . . . . -1.6(19) ?
    C17 C18 C19 C20 . . . . 1.1(18) ?
    C16 C15 C20 C19 . . . . 0.1(18) ?
    As1 C15 C20 C19 . . . . 179.7(9) ?
    C18 C19 C20 C15 . . . . -0.4(19) ?
    C27 As2 C21 C26 . . . . 131.1(11) ?
    W2 As2 C21 C26 . . . . -1.2(12) ?
    W1 As2 C21 C26 . . . . -90.8(11) ?
    C27 As2 C21 C22 . . . . -50.9(10) ?
    W2 As2 C21 C22 . . . . 176.8(8) ?
    W1 As2 C21 C22 . . . . 87.2(10) ?
    C26 C21 C22 C23 . . . . -1.7(18) ?
    As2 C21 C22 C23 . . . . -179.9(9) ?
    C21 C22 C23 C24 . . . . -0.3(19) ?
    C22 C23 C24 C25 . . . . 2.0(19) ?
    C23 C24 C25 C26 . . . . -1.5(18) ?
    C24 C25 C26 C21 . . . . -0.7(19) ?
    C22 C21 C26 C25 . . . . 2.3(19) ?
    As2 C21 C26 C25 . . . . -179.7(9) ?
    C21 As2 C27 C32 . . . . -43.6(10) ?
    W2 As2 C27 C32 . . . . 91.2(9) ?
    W1 As2 C27 C32 . . . . 179.6(8) ?
    C21 As2 C27 C28 . . . . 141.5(10) ?
    W2 As2 C27 C28 . . . . -83.7(10) ?
    W1 As2 C27 C28 . . . . 4.8(12) ?
    C32 C27 C28 C29 . . . . 0.1(18) ?
    As2 C27 C28 C29 . . . . 174.9(10) ?
    C27 C28 C29 C30 . . . . 1.0(19) ?
    C28 C29 C30 C31 . . . . -1.3(19) ?
    C29 C30 C31 C32 . . . . 0.6(19) ?
    C30 C31 C32 C27 . . . . 0.5(18) ?
    C28 C27 C32 C31 . . . . -0.8(18) ?
    As2 C27 C32 C31 . . . . -175.9(9) ?
