# Supplementary material for: Bis(μ-diphenyl­arsine-κ2 As:As)bis­[tetra­carbonyl­tungsten(0)]
Source: Acta Crystallogr Sect E Struct Rep Online. 2010 Mar 6;66(Pt 4):m364. doi: 10.1107/S1600536810007592 (PMC2983890; doi:10.1107/S1600536810007592)
Supplement: Supplementary file 2 [file e-66-0m364-Isup2.hkl]

#
# h,k,l, Fc-squared, Fo-squared, sigma(Fo-squared) and status flag
#
data_I
_shelx_title ' 2008src0026 in P2(1)/c'
_shelx_refln_list_code          4
_shelx_F_calc_maximum      579.45
_exptl_crystal_F_000      1960.00
_reflns_d_resolution_high  0.8409
 
loop_
 _symmetry_equiv_pos_as_xyz
 'x, y, z'
 '-x, y+1/2, -z+1/2'
 '-x, -y, -z'
 'x, -y-1/2, z-1/2'
 
_cell_length_a     9.7052
_cell_length_b    20.1288
_cell_length_c    16.6450
_cell_angle_alpha  90.000
_cell_angle_beta  102.835
_cell_angle_gamma  90.000
 
_shelx_F_squared_multiplier     1.000
 
loop_
 _refln_index_h
 _refln_index_k
 _refln_index_l
 _refln_F_squared_calc
 _refln_F_squared_meas
 _refln_F_squared_sigma
 _refln_observed_status
   2   0   0   182925.75   192343.92   4884.67 o
   3   0   0     4296.23     4960.33    808.41 o
   4   0   0    36299.79    40476.50   2362.56 o
   5   0   0   172768.20   180958.00   8474.36 o
   6   0   0    36976.30    35871.75   1561.74 o
   7   0   0   126032.57   128325.84   5648.13 o
   8   0   0      485.37     1232.94    446.41 o
   9   0   0     2108.80      -21.26    701.50 o
  10   0   0      229.28     -722.76    722.76 o
  11   0   0    15920.00    14433.85   1147.91 o
   2   1   0    12443.23    13129.60    376.62 o
   3   1   0     2806.83     2907.49    165.85 o
   4   1   0    19175.04    18676.29    527.12 o
   5   1   0    55101.77    59737.84   1162.03 o
   6   1   0   147905.80   144210.11   4028.04 o
   7   1   0     6181.23     6377.59    539.91 o
   8   1   0    39610.93    38579.09   2462.22 o
   9   1   0      121.38     -461.02   1147.91 o
  10   1   0     4490.60     3868.87    525.64 o
  11   1   0     1943.06     1482.77    638.70 o
   1   2   0    16150.23    16468.81    422.73 o
   2   2   0     7926.23     9350.43    404.18 o
   3   2   0      108.05      300.56    363.80 o
   4   2   0     5203.58     6557.83    492.76 o
   5   2   0    57840.84    56329.22   1128.00 o
   6   2   0     7849.87     8905.62    526.39 o
   7   2   0    79821.55    76492.05   2257.83 o
   8   2   0     1456.39      749.70    353.44 o
   9   2   0     1840.30     2287.71    637.73 o
  10   2   0       47.86      276.35    432.45 o
  11   2   0     3555.42     6180.76   1636.83 o
   1   3   0    69258.83    80821.59   2264.80 o
   2   3   0     1740.11     2000.17    176.39 o
   3   3   0     2501.95     3445.42    506.12 o
   4   3   0     4672.58     5028.17    291.33 o
   5   3   0      452.07     1137.77    188.91 o
   6   3   0    34343.33    35419.01   1363.97 o
   7   3   0     1018.41     1616.45    275.28 o
   8   3   0    15000.87    14582.46    748.65 o
   9   3   0      278.36      293.18    359.81 o
  10   3   0      108.53     -914.07    744.01 o
  11   3   0     6447.22     7579.29   2019.46 o
   0   4   0     9048.23    10821.04    297.62 o
   1   4   0     5138.56     5479.40    348.42 o
   2   4   0      144.60     -105.18    276.53 o
   3   4   0    10590.36    10568.46    272.54 o
   4   4   0     9232.73     9276.23    413.94 o
   5   4   0    12515.66    13209.27    718.31 o
   6   4   0     9258.05     7800.94    380.27 o
   7   4   0     9589.60     9742.70    579.33 o
   8   4   0      353.36      839.30    377.28 o
   9   4   0     2026.88     2774.38    558.34 o
  11   4   0     1752.80     2058.87   1753.74 o
   1   5   0     4484.15     5534.46    321.09 o
   2   5   0    40291.77    42378.69   1149.99 o
   3   5   0    10021.43    10346.35    502.16 o
   4   5   0    29087.10    27883.76    807.97 o
   5   5   0    13358.74    13896.37    743.51 o
   6   5   0    10055.04    10469.59    532.32 o
   7   5   0      248.67      334.18    289.07 o
   8   5   0      340.33      203.07    662.74 o
   9   5   0    12970.13     8978.31    806.95 o
  10   5   0     1279.89      976.61    621.00 o
  11   5   0    12833.47    13456.01   1339.22 o
   0   6   0    25520.70    36183.68    991.73 o
   1   6   0    47524.52    49537.71   1008.70 o
   2   6   0     6912.87     7669.80    381.64 o
   3   6   0   119466.36   115916.05   4440.81 o
   4   6   0    51430.61    50508.27   1192.68 o
   5   6   0    10545.76    10389.61    277.24 o
   6   6   0     2067.79     1350.89    262.27 o
   7   6   0     4285.80     4112.99    301.04 o
   8   6   0    21404.88    22998.13   1656.86 o
   9   6   0     1189.50     -365.47    772.57 o
  10   6   0    24656.59    27667.56   1254.90 o
   1   7   0      967.95     1402.54    271.48 o
   2   7   0   148405.92   150797.28   2047.74 o
   3   7   0    32214.51    32311.42   1105.87 o
   4   7   0    61370.72    63601.16   1524.99 o
   5   7   0    24850.43    24377.96    737.40 o
   6   7   0      641.76      557.47    254.43 o
   7   7   0     7548.10     6292.92   1027.31 o
   8   7   0    10713.90     9468.49    758.00 o
   9   7   0    29012.62    24076.24   1445.51 o
  10   7   0       91.54     1798.70    813.62 o
   0   8   0     8529.16     9971.80    568.21 o
   1   8   0    36398.68    38415.59    545.83 o
   2   8   0    10136.68    14313.92    889.79 o
   3   8   0   118686.48   117466.38   2269.00 o
   4   8   0    31577.46    32465.94    821.63 o
   5   8   0      610.48     1095.79    508.61 o
   6   8   0     1493.37     1955.46    527.67 o
   7   8   0     8096.98     8492.40    846.84 o
   8   8   0    17076.34    19768.33   1187.42 o
   9   8   0      100.76     2000.05    658.98 o
  10   8   0    12808.35    13132.91    886.47 o
   1   9   0     5586.64     5587.08    272.46 o
   2   9   0    31307.27    31061.05    525.26 o
   3   9   0    25444.93    25212.02   1101.28 o
   4   9   0     5182.90     5103.17    279.33 o
   5   9   0    29125.79    30703.14    743.10 o
   6   9   0     4606.14     4735.18    290.70 o
   7   9   0      548.47     -115.85    593.49 o
   8   9   0     3340.71     3679.13    253.81 o
   9   9   0     7462.22     8923.07    787.84 o
  10   9   0     2331.34     2942.72   1014.95 o
   0  10   0    13935.37    15624.27    862.18 o
   1  10   0     2660.31     3214.95    260.74 o
   2  10   0      217.68      607.78    254.46 o
   3  10   0      712.54     1424.15    352.51 o
   4  10   0     8408.76     8918.39    457.24 o
   5  10   0     1681.12     1580.32    322.76 o
   6  10   0      847.44      416.62    462.66 o
   7  10   0      785.19     1647.22    364.20 o
   8  10   0      598.15     1615.24    463.21 o
   9  10   0     3166.70     3693.92    404.69 o
  10  10   0        8.36     -286.51    325.27 o
   1  11   0     9346.60    10818.38    429.16 o
   2  11   0     3721.08     4578.15    486.00 o
   3  11   0      109.51      381.11    342.44 o
   4  11   0    11668.21    12095.97    296.54 o
   5  11   0      332.51      333.54    559.73 o
   6  11   0     1334.93     1338.63    295.54 o
   7  11   0      692.16       69.47    771.78 o
   8  11   0     3273.06     2394.33    509.40 o
   9  11   0      896.41      815.85    794.76 o
   0  12   0      699.48      734.27    177.89 o
   1  12   0     6210.24     6380.57    231.13 o
   2  12   0      706.22      961.40    166.81 o
   3  12   0    17808.52    16045.70    367.84 o
   4  12   0     1285.41      967.02    197.83 o
   5  12   0     8809.31     8562.32    652.13 o
   6  12   0     2993.08     3088.98    375.51 o
   7  12   0      609.20     1251.16    542.07 o
   8  12   0     1410.89     1331.91   2000.89 o
   9  12   0     5836.24     6246.02    932.75 o
   1  13   0     2691.35     3573.05    308.16 o
   2  13   0    15530.98    16298.81    490.04 o
   3  13   0     2153.13     2415.38    348.75 o
   4  13   0    10074.41    10046.48    512.78 o
   5  13   0    22865.28    22416.29    752.65 o
   6  13   0     1892.64     2508.58    662.36 o
   7  13   0     1252.60     2490.67    346.35 o
   8  13   0     3003.68     4079.91    826.36 o
   9  13   0     7979.44    10244.44   1696.75 o
   0  14   0     2463.84     2971.12    577.71 o
   1  14   0     3884.11     4129.15    422.34 o
   2  14   0        1.83      272.56    380.46 o
   3  14   0     9949.48     9855.58    476.30 o
   4  14   0     9335.19    10078.75    518.69 o
   5  14   0       99.54      682.38    275.69 o
   6  14   0    10174.37    10161.26    622.83 o
   7  14   0      875.92     1063.85   1073.89 o
   8  14   0      670.82      486.93    317.17 o
   9  14   0      181.19     1255.48    920.48 o
   1  15   0       83.41      445.62    299.05 o
   2  15   0     5318.61     5272.16    395.00 o
   3  15   0     2796.88     3124.95    433.92 o
   4  15   0     9233.96     9152.71    367.61 o
   5  15   0    18645.72    19617.69   1056.80 o
   6  15   0       74.15      335.12    705.29 o
   7  15   0     2213.71     4502.03    882.34 o
   8  15   0       49.43     1503.81   1239.58 o
   0  16   0     4648.35     5474.37    320.68 o
   1  16   0      504.13      854.98    316.89 o
   2  16   0      651.70     -102.93    146.49 o
   3  16   0     5770.67     5510.77    340.63 o
   4  16   0     3907.85     4217.41    385.33 o
   5  16   0     9840.56     9142.04    822.29 o
   6  16   0      610.09      445.01    773.20 o
   7  16   0     1543.14     1914.94    442.65 o
   8  16   0      663.97     1136.34    690.36 o
   1  17   0    17563.49    18675.55    720.28 o
   2  17   0     3637.94     3851.22    372.34 o
   3  17   0      787.19     1242.78    295.20 o
   4  17   0    15138.92    16288.03    807.19 o
   5  17   0      538.70     1267.01    444.90 o
   6  17   0     8355.84     8714.77    681.23 o
   7  17   0     2297.19     2891.70    644.53 o
   0  18   0    39021.93    39116.90   1783.54 o
   1  18   0      531.86      826.89    175.92 o
   2  18   0    14181.45    14949.50    784.89 o
   3  18   0     9020.06     7319.22    333.06 o
   4  18   0     1437.71     2153.81    566.13 o
   5  18   0     9621.90     8824.10    671.82 o
   6  18   0     7626.96     8459.73   1871.64 o
   7  18   0    10552.37    10981.82   1045.61 o
   1  19   0    51547.60    53161.83   1477.61 o
   2  19   0      890.15     1153.30    163.20 o
   3  19   0     2940.80     2642.26    274.36 o
   4  19   0     4780.20     4226.27    246.60 o
   5  19   0     7555.21     7862.32    752.26 o
   6  19   0    22480.24    21575.16    816.42 o
   0  20   0    39027.63    41596.66   1652.55 o
   1  20   0      274.82      259.27    260.11 o
   2  20   0    16220.05    17127.27    772.23 o
   3  20   0      378.40     1732.99    510.18 o
   4  20   0       55.09     -210.14   1434.88 o
   5  20   0     7341.92     6197.11    779.25 o
   6  20   0     5941.17     6397.30   1638.70 o
   1  21   0    18063.16    18702.67    854.95 o
   2  21   0      992.38      235.72    362.05 o
   3  21   0      639.31     1021.42   1009.73 o
   4  21   0      110.92     -716.21    680.24 o
   5  21   0     3143.84     3224.15    693.09 o
   1  22   0       74.56      688.97    447.99 o
   2  22   0     7051.21     6900.49    631.36 o
   3  22   0      118.77     -261.16    276.32 o
   4  22   0      590.13     -318.86    914.07 o
   1  23   0     4604.04     5169.20    692.30 o
   2  23   0     1472.79      -97.45    999.10 o
   3  23   0     4814.60     5356.89    722.76 o
 -11   1   1       47.88    -1195.33   1084.13 o
 -10   1   1     3026.22     5223.95    653.73 o
  -9   1   1      248.05     1362.72    365.12 o
  -8   1   1       18.45      832.35    315.08 o
  -7   1   1     3482.17     3118.11    296.49 o
  -6   1   1    15669.79    15040.98    554.26 o
  -5   1   1    19488.03    20314.35   1012.43 o
  -4   1   1    15655.79    15623.11    570.22 o
  -3   1   1    13801.96    14954.74    479.00 o
  -2   1   1      433.92      604.48    260.18 o
   2   1   1      253.13      652.02    205.98 o
   3   1   1      599.55      827.66    148.73 o
   4   1   1     1941.35     2878.45    273.03 o
   5   1   1    15607.96    15362.82    477.05 o
   6   1   1    10449.38     9356.42    463.49 o
   7   1   1     8067.41     7650.12    507.80 o
   8   1   1     5157.59     5159.89    707.81 o
   9   1   1       12.36     -719.31    555.55 o
  10   1   1      277.21      693.69    576.66 o
  11   1   1     1203.79     1509.28    829.04 o
 -11   2   1    10239.46    15048.60   2901.65 o
 -10   2   1      536.51      809.78    499.55 o
  -9   2   1      425.25      315.55    273.07 o
  -8   2   1       81.30      -36.43    316.13 o
  -7   2   1    16267.05    13691.62    573.76 o
  -6   2   1    22554.44    21979.08    662.85 o
  -5   2   1    36246.49    36017.86   1279.63 o
  -4   2   1    46363.57    48086.51   1219.06 o
  -3   2   1     8272.90     8826.05    374.69 o
  -2   2   1      419.16      658.13    366.58 o
  -1   2   1      471.35     1243.57    213.90 o
   1   2   1      462.59      890.87    323.23 o
   2   2   1    27015.28    27806.62    789.05 o
   3   2   1     3979.69     4824.09    511.77 o
   4   2   1      504.25      745.08    220.08 o
   5   2   1     1986.24     1212.51    227.02 o
   6   2   1    40942.71    37092.73    629.34 o
   7   2   1    17963.85    14047.38   1159.80 o
   8   2   1      779.60      673.86    369.27 o
   9   2   1     4737.32     3999.24    661.38 o
  10   2   1     3930.78     4980.83    550.70 o
  11   2   1     6536.87     7004.91   2030.09 o
 -11   3   1      932.56     1023.21   1030.99 o
 -10   3   1     3681.54     5088.90    967.22 o
  -9   3   1      442.77      214.11    200.12 o
  -8   3   1     6794.15     7126.45    537.90 o
  -7   3   1     6234.28     6099.35    699.53 o
  -6   3   1    29055.77    27131.54   1016.03 o
  -5   3   1    28607.59    24650.39    594.51 o
  -4   3   1     9940.82     8842.03    352.03 o
  -3   3   1      553.13     1032.77    251.93 o
  -2   3   1    17956.50    18454.18    523.33 o
  -1   3   1    48672.16    51673.65    807.74 o
   0   3   1    10544.73    12617.74    340.86 o
   1   3   1   144724.55   150100.84   4822.59 o
   2   3   1     2218.55     2947.66    316.96 o
   3   3   1     6208.13     5406.69    406.61 o
   4   3   1     3039.63     2622.26    254.59 o
   5   3   1    14732.00    13840.50    511.20 o
   6   3   1    15548.38    17815.99    806.48 o
   7   3   1    27472.74    26162.62   1167.73 o
   8   3   1    30275.69    23015.47   1635.38 o
   9   3   1      352.52     6696.12    914.07 o
  10   3   1      823.40     3064.98    446.41 o
  11   3   1     4486.21     3430.84    807.79 o
 -11   4   1     4750.65     5494.14   1286.08 o
 -10   4   1     1557.84     2317.82    563.52 o
  -9   4   1     1122.90     1066.84    936.96 o
  -8   4   1      100.08      290.66    231.93 o
  -7   4   1    29595.37    29511.71   1009.29 o
  -6   4   1    11697.69    11813.02    563.43 o
  -5   4   1     2008.91     2107.62    341.42 o
  -4   4   1    27993.90    28955.53    504.91 o
  -3   4   1     1840.02     1845.60    198.94 o
  -2   4   1    13630.75    14409.53    620.94 o
  -1   4   1     7596.31     7733.63    228.84 o
   0   4   1    38737.91    43601.75   1132.77 o
   1   4   1     5349.52     5058.56    263.06 o
   2   4   1    26661.90    24596.55    756.61 o
   3   4   1     3669.58     3446.74    570.85 o
   4   4   1      809.21     1805.22    374.31 o
   5   4   1     1478.36     1999.78    258.26 o
   6   4   1    19958.97    17803.17    461.81 o
   7   4   1    30030.60    31726.93   1742.89 o
   8   4   1     4227.55     2401.99    313.86 o
   9   4   1    22731.58    20374.21   2550.90 o
  10   4   1     2622.87     2019.10   2157.64 o
 -11   5   1      388.50      212.58    658.98 o
 -10   5   1      695.76     -212.44    691.47 o
  -9   5   1      159.65      682.36    510.39 o
  -8   5   1    15898.44    17946.60   1073.89 o
  -7   5   1     1813.20     1377.75    199.06 o
  -6   5   1    10820.00    10545.44    677.92 o
  -5   5   1     7185.11     9243.10    549.22 o
  -4   5   1      875.52     1118.62    219.70 o
  -3   5   1     1288.32     1476.04    208.82 o
  -2   5   1     2882.59     3151.43    275.54 o
  -1   5   1     7278.47     9994.94    416.33 o
   0   5   1     1087.99     1337.28    104.16 o
   1   5   1    63387.58    67397.10   1586.85 o
   2   5   1     7601.99     7643.40    510.19 o
   3   5   1     5990.62     5442.78    285.35 o
   4   5   1    16394.05    16163.32    655.93 o
   5   5   1     1564.34     1728.44    237.18 o
   6   5   1     6095.85     6109.22    635.24 o
   7   5   1     1047.44     1452.32    403.91 o
   8   5   1    37595.43    44016.07   1574.02 o
   9   5   1     1080.61      721.38    904.74 o
  10   5   1    10757.90    11662.66    818.41 o
 -11   6   1      159.14     2594.67    669.61 o
 -10   6   1     2292.84     2656.70   1286.08 o
  -9   6   1     6755.99     6496.41    740.60 o
  -8   6   1     6787.42     6682.14    922.58 o
  -7   6   1    10615.79     9712.44    466.16 o
  -6   6   1     3376.99     3876.51    363.28 o
  -5   6   1     5256.60     6044.85    432.55 o
  -4   6   1     2831.55     3300.75    343.58 o
  -3   6   1    23836.06    25031.92    756.95 o
  -2   6   1     9691.48    10698.31    434.93 o
  -1   6   1     4747.72     5530.96    274.53 o
   0   6   1     5554.67     6865.68    253.01 o
   1   6   1       30.55      452.46    204.74 o
   2   6   1    30944.24    30037.27   1275.53 o
   3   6   1     5539.77     5356.85    499.62 o
   4   6   1    36120.92    36111.85    651.84 o
   5   6   1      151.26      134.81    347.90 o
   6   6   1     1276.85     1518.50    163.58 o
   7   6   1    14007.88    16098.50    673.84 o
   8   6   1       62.30     -275.08    502.04 o
   9   6   1    22485.68    22876.98   1853.23 o
  10   6   1       43.96      342.39    414.63 o
 -10   7   1      135.36     1046.38    810.57 o
  -9   7   1    11964.68    15498.57    667.30 o
  -8   7   1       40.97      476.52    468.55 o
  -7   7   1    14300.19    16406.91    932.75 o
  -6   7   1       32.69      531.41    282.03 o
  -5   7   1     2989.93     2891.51    190.38 o
  -4   7   1    24361.17    23212.46    627.45 o
  -3   7   1     6154.95     5265.79    485.74 o
  -2   7   1    92919.73    97760.55   2585.81 o
  -1   7   1       61.08      518.79    139.59 o
   0   7   1     2395.31     2771.47    201.57 o
   1   7   1    35059.18    36744.00    830.54 o
   2   7   1     5558.53     5285.03    184.67 o
   3   7   1    51420.98    50361.69   1299.43 o
   4   7   1     6698.95     6009.27    457.09 o
   5   7   1    29339.67    29388.00    768.06 o
   6   7   1     3275.55     5295.47    342.48 o
   7   7   1      626.72      594.34    466.18 o
   8   7   1     7021.28     8789.96    530.20 o
   9   7   1     4346.14     3407.34    983.49 o
  10   7   1     4551.34     3669.32    658.31 o
 -10   8   1    16959.20    20260.64   1273.18 o
  -9   8   1       39.61      107.73    438.67 o
  -8   8   1    43027.34    47721.63   1539.49 o
  -7   8   1     1554.99      832.62    429.56 o
  -6   8   1    10932.62    10663.17    518.69 o
  -5   8   1     4837.04     4762.14    429.04 o
  -4   8   1    21034.63    20100.27   1040.86 o
  -3   8   1   170198.11   177658.83   3907.94 o
  -2   8   1    36716.06    39455.07    635.63 o
  -1   8   1    95937.55    96029.44   2333.56 o
   0   8   1      424.45      688.58    190.17 o
   1   8   1    11250.48    11739.84    406.90 o
   2   8   1    34157.68    33708.20    854.26 o
   3   8   1    96106.95    99098.84   1954.89 o
   4   8   1    68858.01    67397.17   2419.39 o
   5   8   1    17623.32    16775.13    500.68 o
   6   8   1     9327.15     9264.88    302.98 o
   7   8   1       52.85      617.81    727.57 o
   8   8   1    12222.65    13889.17    683.31 o
   9   8   1     1658.41     2275.18    455.80 o
  10   8   1    11806.64    12450.86    687.62 o
 -10   9   1      158.63      800.23    354.71 o
  -9   9   1    50346.57    47483.11   4092.07 o
  -8   9   1     1192.38      860.26    317.73 o
  -7   9   1    50533.48    55797.32   1406.63 o
  -6   9   1       24.81      230.45    358.01 o
  -5   9   1     3562.54     3714.23    493.48 o
  -4   9   1    84861.51    75790.92   2716.78 o
  -3   9   1    49602.76    49533.71    934.72 o
  -2   9   1   303096.75   326908.50   6894.68 o
  -1   9   1     3396.83     3506.51    205.54 o
   0   9   1    13353.12    13698.90    456.33 o
   1   9   1     2982.52     3576.34    530.91 o
   2   9   1    67075.47    63921.75   1401.21 o
   3   9   1    49441.09    45433.36   1408.63 o
   4   9   1    76907.95    76242.06   1471.52 o
   5   9   1    52882.64    52338.55   1925.20 o
   6   9   1     5034.28     6610.76    707.91 o
   7   9   1     1415.10     2386.14    346.97 o
   8   9   1        4.28      955.10    428.20 o
   9   9   1    23737.75    25848.83    919.36 o
  10   9   1      797.07      163.97    684.99 o
 -10  10   1    25382.47    29790.19   3996.41 o
  -9  10   1      106.97      277.31   1658.09 o
  -8  10   1    54858.83    55756.93   2081.26 o
  -7  10   1     6439.49     4937.66    572.59 o
  -6  10   1     3304.09     3472.46    350.69 o
  -5  10   1     6281.65     5535.46    358.75 o
  -4  10   1    30441.43    29883.09   1381.95 o
  -3  10   1   213758.80   220895.47   3858.80 o
  -2  10   1    19572.57    20756.01    776.83 o
  -1  10   1   132054.53   137707.77   2876.64 o
   0  10   1       50.94      143.68    218.99 o
   1  10   1     1464.72     1595.30    206.80 o
   2  10   1    20893.99    19960.32    705.99 o
   3  10   1   117768.16   118848.05   2688.57 o
   4  10   1    61363.23    59294.48   1218.24 o
   5  10   1    29259.78    30872.36   1099.29 o
   6  10   1    16125.98    17027.90    654.37 o
   7  10   1       40.30     -630.53    420.35 o
   8  10   1    10130.00    12972.86    657.73 o
   9  10   1      163.09     -235.42    495.36 o
  10  10   1    19901.63    18672.68    874.66 o
  -9  11   1    37206.05    41505.44   1605.88 o
  -8  11   1      478.65      462.05    492.35 o
  -7  11   1    14393.99    14152.15    993.33 o
  -6  11   1       77.76      248.12    390.44 o
  -5  11   1     8052.66     7893.04    569.05 o
  -4  11   1    37659.02    35619.93   1296.35 o
  -3  11   1    33062.51    34445.51   1057.03 o
  -2  11   1   150881.97   166198.97   3588.66 o
  -1  11   1     1117.02     1278.72    302.69 o
   0  11   1    17079.00    20319.22    500.88 o
   1  11   1      489.63      853.03    242.34 o
   2  11   1    34396.08    34360.29   1131.43 o
   3  11   1    46346.43    49820.90   1277.06 o
   4  11   1    57694.75    56818.38   2072.92 o
   5  11   1    62766.71    64497.69   1251.71 o
   6  11   1     3138.47     5429.62    896.17 o
   7  11   1     1684.19     2398.49    953.19 o
   8  11   1       43.68       28.37    684.22 o
   9  11   1    14297.78    13979.84    748.65 o
  -9  12   1      322.50     -203.76   1224.63 o
  -8  12   1    13562.51    12710.40   1758.11 o
  -7  12   1      880.34      772.73    794.90 o
  -6  12   1      216.35      740.04    461.66 o
  -5  12   1     2731.57     3616.93    436.95 o
  -4  12   1    10609.15    10474.53    663.34 o
  -3  12   1    41463.32    41371.02    844.51 o
  -2  12   1     1390.99     1711.38    295.20 o
  -1  12   1    17523.25    19194.64    741.33 o
   0  12   1     2918.72     3316.36    242.04 o
   1  12   1     1460.14     2034.25    284.83 o
   2  12   1     3604.80     3337.87    224.01 o
   3  12   1    21670.21    22323.53    632.10 o
   4  12   1    52837.09    51056.23   1259.01 o
   5  12   1     7657.40     8470.45   1007.61 o
   6  12   1    29222.27    28061.96    721.35 o
   7  12   1     2721.53     4355.75   1030.99 o
   8  12   1      235.98      297.23    800.92 o
   9  12   1     5910.16     6296.02    497.00 o
  -9  13   1     7497.63     8030.69   1316.28 o
  -8  13   1     1689.95     2415.01    633.28 o
  -7  13   1     1060.95     1610.35    830.65 o
  -6  13   1     2748.30     3716.39    709.83 o
  -5  13   1      747.99     1423.37    226.71 o
  -4  13   1     7739.80     7905.15    686.67 o
  -3  13   1     2215.30     2736.60    382.76 o
  -2  13   1    22539.67    25160.85    534.30 o
  -1  13   1     1736.01     1953.18    335.53 o
   0  13   1    15945.97    17019.32    537.26 o
   1  13   1     2074.57     2763.39    359.08 o
   2  13   1      313.37       37.12    227.80 o
   3  13   1    18056.86    17179.83    843.26 o
   4  13   1     2358.86     2799.49    615.38 o
   5  13   1    15251.30    14182.95    657.54 o
   6  13   1     2826.32     2811.76    546.89 o
   7  13   1     4512.49     5517.12   1175.14 o
   8  13   1     6383.79     8368.94   1350.03 o
   9  13   1      512.97      651.37    388.80 o
  -8  14   1      556.19     1631.79    323.04 o
  -7  14   1     8863.84     8602.50    970.43 o
  -6  14   1     4249.74     5209.93    565.27 o
  -5  14   1    18717.82    20212.41    937.46 o
  -4  14   1     5488.64     5555.60    723.61 o
  -3  14   1     2189.54     2142.06    272.17 o
  -2  14   1     1658.35     1974.23    371.34 o
  -1  14   1      817.76      844.30    225.99 o
   0  14   1    45980.87    50405.47   1354.38 o
   1  14   1    11773.75    11792.02    500.52 o
   2  14   1    22035.93    22217.08    415.13 o
   3  14   1      736.21      501.16    248.48 o
   4  14   1     7733.12     6144.89    395.81 o
   5  14   1    11167.45    11643.82    860.35 o
   6  14   1      210.08     1036.59    636.10 o
   7  14   1    16690.24    14660.97   1514.74 o
   8  14   1      684.73     2118.10   1666.92 o
  -8  15   1     2832.59     2514.14    862.18 o
  -7  15   1     2724.45     2981.11   1133.55 o
  -6  15   1    31765.29    29773.77   1231.61 o
  -5  15   1    27537.34    28599.39   1425.06 o
  -4  15   1    12253.66    12117.19    408.68 o
  -3  15   1     2437.35     2278.19    371.72 o
  -2  15   1     1732.48     1975.36    331.15 o
  -1  15   1    44535.07    54844.36   1378.62 o
   0  15   1      389.05       87.44    171.19 o
   1  15   1    81473.14    91010.66   3382.89 o
   2  15   1    13418.55    13647.42    661.85 o
   3  15   1    12013.69    11243.44    509.92 o
   4  15   1     1611.29     2036.81    435.39 o
   5  15   1     2994.19     3493.08    559.31 o
   6  15   1    22470.07    23697.47   1314.94 o
   7  15   1       99.36      342.34    902.07 o
   8  15   1    16757.79    17915.63   1008.17 o
  -8  16   1       19.16     -955.40    636.93 o
  -7  16   1    21568.63    19569.18   1656.39 o
  -6  16   1    13560.89    11101.85    786.98 o
  -5  16   1    39081.00    38773.75    801.45 o
  -4  16   1    25980.47    27484.40    850.39 o
  -3  16   1     1566.23     1895.29    274.11 o
  -2  16   1     9607.49    11937.14    608.43 o
  -1  16   1     1517.68     2208.98    392.41 o
   0  16   1   125620.89   139041.83   4581.91 o
   1  16   1     6340.95     6291.07    293.90 o
   2  16   1    58764.53    59701.16   1020.86 o
   3  16   1     5352.19     4497.23    616.72 o
   4  16   1     1645.53     1615.53    318.47 o
   5  16   1     9573.75     8066.06    576.50 o
   6  16   1    10862.14    11021.64   1408.33 o
   7  16   1    27648.44    30941.45   3049.52 o
   8  16   1        5.22        3.87    491.93 o
  -8  17   1     5569.60     5541.94   1196.62 o
  -7  17   1      610.48      607.80    626.49 o
  -6  17   1    28776.12    28809.48   1267.50 o
  -5  17   1    35341.22    38418.27   1864.89 o
  -4  17   1    11025.62    10268.63    540.33 o
  -3  17   1     6225.63     5476.87    500.42 o
  -2  17   1     4551.92     4997.23    663.41 o
  -1  17   1    33314.25    37289.30   1216.85 o
   0  17   1      625.64      391.60    235.74 o
   1  17   1    90708.24    95660.45   2800.90 o
   2  17   1    16985.03    18182.74    553.64 o
   3  17   1     2308.14     2109.32    333.26 o
   4  17   1      312.31     -332.00    432.18 o
   5  17   1    12086.68    10189.80    987.06 o
   6  17   1    22912.22    22521.41   1399.39 o
   7  17   1      953.95      565.67    362.55 o
  -7  18   1    18098.45    15396.22    830.10 o
  -6  18   1     7521.12     6871.33    700.25 o
  -5  18   1    16115.50    14729.46    438.08 o
  -4  18   1    27687.14    26701.21   1167.75 o
  -3  18   1     3318.47     3390.85    253.48 o
  -2  18   1      330.22      443.36    200.09 o
  -1  18   1     1985.86     1644.23    239.12 o
   0  18   1    33484.39    37372.69   1054.78 o
   1  18   1     9213.06     8592.62    590.39 o
   2  18   1     9726.64    10949.55    413.54 o
   3  18   1    10121.08     9400.14    314.66 o
   4  18   1     7530.67     7167.70    637.33 o
   5  18   1     3790.67     2896.53    401.22 o
   6  18   1     3070.28     3754.73    705.70 o
   7  18   1    15774.72    14387.97   1896.18 o
  -6  19   1    10373.09    10006.21   1070.80 o
  -5  19   1     3073.86     3310.73    622.94 o
  -4  19   1      181.87       33.33    540.01 o
  -3  19   1     2826.75     2839.95    266.94 o
  -2  19   1     8807.75     9292.42    400.72 o
  -1  19   1     4450.72     6741.87    581.49 o
   0  19   1        0.04      393.65    247.40 o
   1  19   1    12191.79    13214.89    608.69 o
   2  19   1    20018.71    21168.28    787.39 o
   3  19   1       34.82     -276.65    224.99 o
   4  19   1      658.08     1863.50    679.73 o
   5  19   1     1813.29     1856.30    614.66 o
   6  19   1     6012.02     8512.83    653.77 o
  -6  20   1      448.93     2699.70   1169.16 o
  -5  20   1     1864.30     1041.62    637.73 o
  -4  20   1      738.65      426.79    429.56 o
  -3  20   1     3873.41     4615.12    616.81 o
  -2  20   1      485.40      526.12    296.29 o
  -1  20   1     1197.69     1114.67    215.02 o
   0  20   1     1452.71     2527.78    555.31 o
   1  20   1     1988.77      520.81    432.45 o
   2  20   1      296.87      379.03    331.26 o
   3  20   1     6912.85     6090.55    328.30 o
   4  20   1      176.26     -159.09    744.13 o
   5  20   1      186.73      488.92    403.89 o
   6  20   1      431.06     1513.72   1066.18 o
  -5  21   1      298.20     1249.57    505.48 o
  -4  21   1      471.76      352.37    303.39 o
  -3  21   1       18.38      913.21    564.56 o
  -2  21   1      776.65      780.30    652.27 o
  -1  21   1      129.62      890.13    381.27 o
   0  21   1        8.65     -170.06    616.47 o
   1  21   1      356.29      490.56    431.36 o
   2  21   1        5.39      609.84    372.42 o
   3  21   1      858.88     1807.51    496.18 o
   4  21   1      640.07      477.68    764.24 o
   5  21   1       42.87      600.11    805.53 o
  -4  22   1     1562.10     3103.60    807.79 o
  -3  22   1      252.57     1349.85   1179.79 o
  -2  22   1      317.30      913.82    520.66 o
  -1  22   1     1266.57      836.91    447.25 o
   0  22   1     2242.88     2959.99   1201.28 o
   1  22   1       12.11      310.38    794.66 o
   3  22   1     5604.94     4038.93   1020.36 o
   4  22   1       19.96     -170.06    935.33 o
  -3  23   1     3210.53     2497.15   1079.89 o
  -2  23   1     6116.29     6520.14   1147.91 o
  -1  23   1      497.14     2820.16   1456.14 o
   0  23   1      774.09      927.66    443.67 o
   1  23   1     4840.64     6994.02    611.62 o
   2  23   1     7264.76     6042.94   1264.82 o
 -11   0   2    40010.92    41919.82   2274.55 o
 -10   0   2     1557.92     1020.36    807.79 o
  -9   0   2    20203.87    22660.66   2059.33 o
  -8   0   2        2.80     1383.86    536.62 o
  -7   0   2    46242.55    50145.33   3832.72 o
  -6   0   2    70379.23    71297.76   1432.88 o
  -5   0   2   158997.03   156091.55   2439.50 o
  -4   0   2   219321.14   224373.97   3711.65 o
  -3   0   2     4646.67     4859.73    462.66 o
  -2   0   2    18499.25    17471.05    350.55 o
  -1   0   2     1406.25     2000.77    223.20 o
   1   0   2    39373.63    37545.45   1089.69 o
   2   0   2   292125.44   283268.47   7968.77 o
   3   0   2    76584.77    79451.74   4035.49 o
   4   0   2       84.36     -118.22    243.31 o
   5   0   2     7787.28     7644.19    380.82 o
   6   0   2    33061.13    33480.07   2941.01 o
   7   0   2    63299.36    55965.98   5686.39 o
   8   0   2        1.06        0.00    425.15 o
   9   0   2    18139.29    17367.39   1211.68 o
  10   0   2     3426.76     1870.66    829.04 o
 -11   1   2     4559.36     5829.54    671.91 o
 -10   1   2    36888.33    37086.63   1955.69 o
  -9   1   2       19.05      242.16    191.94 o
  -8   1   2      292.51       82.47    335.61 o
  -7   1   2    10152.25     8337.03    472.03 o
  -6   1   2   104963.19   102090.73   1313.96 o
  -5   1   2   177895.42   190108.16   3504.94 o
  -4   1   2    53256.64    53266.73   1236.09 o
  -3   1   2    63323.19    60670.73   1338.28 o
  -2   1   2      453.34      614.91     86.22 o
  -1   1   2    76378.02    87410.22   1904.88 o
   1   1   2   290151.75   301762.84   8503.97 o
   2   1   2    90480.82    92355.44   2378.25 o
   3   1   2    64449.93    66167.43   2202.24 o
   4   1   2     6255.36     6477.44    459.49 o
   5   1   2      493.84      557.41    146.55 o
   6   1   2    41854.26    40917.19   1741.83 o
   7   1   2      144.77      346.59    423.21 o
   8   1   2    38943.30    33539.08   2541.54 o
   9   1   2     2006.60     1455.84    515.87 o
  10   1   2     2733.64     2455.20    556.16 o
 -11   2   2    14995.00    18630.97    973.92 o
 -10   2   2     1363.44     3773.22   2093.87 o
  -9   2   2    11218.98    10109.82   1414.47 o
  -8   2   2       28.01      280.48    369.79 o
  -7   2   2    17608.27    18293.14    639.37 o
  -6   2   2    31860.16    35858.04    591.67 o
  -5   2   2    86353.24    88137.12   2236.63 o
  -4   2   2   104958.48   111866.30   2310.60 o
  -3   2   2    12444.82    12782.00    545.35 o
  -2   2   2     2086.23     2399.76    206.20 o
  -1   2   2     1470.27     1497.08    150.76 o
   0   2   2   110040.67   108322.13   2025.05 o
   1   2   2    28722.92    29470.68    953.69 o
   2   2   2    70518.29    73788.58   1888.65 o
   3   2   2    60490.27    65564.62   1705.82 o
   4   2   2     4840.73     2712.09    351.75 o
   5   2   2     2336.98     1208.69    416.35 o
   6   2   2     2684.23     3121.91    225.97 o
   7   2   2    52456.47    54214.89   1304.56 o
   8   2   2     3718.13     3694.44    895.84 o
   9   2   2    18766.57    15929.15   1732.49 o
  10   2   2      878.65      471.92    733.38 o
 -11   3   2     5308.20     5100.09    643.43 o
 -10   3   2     4777.38     9301.67    734.70 o
  -9   3   2      319.74      107.13    239.88 o
  -8   3   2     3556.50     3636.19    221.96 o
  -7   3   2      184.69      562.86    307.38 o
  -6   3   2    23342.85    23622.12    629.65 o
  -5   3   2    26063.62    29049.05   1002.38 o
  -4   3   2    19101.68    18887.34    490.11 o
  -3   3   2     9325.96    10787.31    580.78 o
  -2   3   2    12479.85    13703.82    382.66 o
  -1   3   2     1254.46     1409.78    266.76 o
   0   3   2    83824.71    83758.94   1777.56 o
   1   3   2    38497.66    40632.59   1213.22 o
   2   3   2    94367.57    88355.17   3748.92 o
   3   3   2     5194.97     4006.44    234.05 o
   4   3   2      312.38      611.64    316.02 o
   5   3   2    24225.89    24051.01    730.95 o
   6   3   2    14321.39    13829.84    746.21 o
   7   3   2    13766.77    12283.78   1162.48 o
   8   3   2    13643.61    12616.67   1550.81 o
   9   3   2     2690.07     3771.27   2232.04 o
  10   3   2     8963.05     8925.51    841.75 o
 -11   4   2      237.45     3996.41    871.56 o
 -10   4   2     5117.63     4391.82    770.13 o
  -9   4   2       81.57      676.78    438.25 o
  -8   4   2     8565.22     8620.80    734.36 o
  -7   4   2       37.66     1605.26    448.96 o
  -6   4   2     3418.48     4342.99    288.85 o
  -5   4   2      685.11      380.46    121.77 o
  -4   4   2       32.91      655.00    268.80 o
  -3   4   2     1599.46      892.87    240.52 o
  -2   4   2       60.55      872.27    234.60 o
  -1   4   2    77588.77    81221.01   2347.22 o
   0   4   2      405.37      986.15    373.66 o
   1   4   2    54556.20    57537.38   1349.81 o
   2   4   2     2474.18     3163.27    466.39 o
   3   4   2     1967.32     2750.47    288.28 o
   4   4   2    38597.81    36870.25   1297.36 o
   5   4   2     9405.88     9631.77    545.35 o
   6   4   2    56141.17    55598.64   1487.12 o
   7   4   2     6332.74     5531.58   1519.91 o
   8   4   2     9749.86    10443.19    750.81 o
   9   4   2     2384.79     4739.27   2348.96 o
  10   4   2     1121.26     1698.78    514.66 o
 -11   5   2     1493.18      627.10    605.84 o
 -10   5   2      106.95       34.91    482.80 o
  -9   5   2    14164.01    12941.08   1013.51 o
  -8   5   2     1128.86      753.97    351.88 o
  -7   5   2    18421.52    18344.09    627.25 o
  -6   5   2     3874.70     4229.45    440.05 o
  -5   5   2     2726.59     3178.60    361.24 o
  -4   5   2     8979.43     8209.25    403.15 o
  -3   5   2     2094.89     1514.50    232.11 o
  -2   5   2    58621.72    61562.26   2270.25 o
  -1   5   2     6911.20     6708.23    263.40 o
   0   5   2      971.95     1248.91    271.74 o
   1   5   2     5704.99     6205.32    393.39 o
   2   5   2    15023.40    17053.97    529.28 o
   3   5   2     4239.53     3125.70    397.91 o
   4   5   2    26115.04    24894.13    966.50 o
   5   5   2    41275.68    38980.20   1427.85 o
   6   5   2     5588.97     4343.22    521.28 o
   7   5   2    24429.90    25135.73   1250.41 o
   8   5   2     1331.46     1658.09    531.44 o
   9   5   2       56.59      656.93    841.27 o
  10   5   2     1990.09     2676.37   1636.83 o
 -11   6   2     1378.45     1042.05   1112.22 o
 -10   6   2     7700.69     8879.33   1762.19 o
  -9   6   2       20.76     -336.57    239.48 o
  -8   6   2    36672.55    39005.39   1704.64 o
  -7   6   2    15593.25    14905.93    529.28 o
  -6   6   2     9814.95     9526.24    573.47 o
  -5   6   2      504.67      622.81    239.03 o
  -4   6   2    10242.43     8504.88    418.63 o
  -3   6   2    77664.88    77103.60   2582.58 o
  -2   6   2    14652.82    14576.43    423.28 o
  -1   6   2   235627.80   262666.22   7842.99 o
   0   6   2      242.62      867.26    204.31 o
   1   6   2     5601.06     6358.44    786.18 o
   2   6   2      600.42      767.44    372.60 o
   3   6   2    31423.61    28720.55    812.50 o
   4   6   2    38377.72    35886.93    723.03 o
   5   6   2    26728.56    26395.64   1059.33 o
   6   6   2    32472.44    28732.05   1083.32 o
   7   6   2        2.86      304.73    211.71 o
   8   6   2       24.45      302.55    319.50 o
   9   6   2     1432.67      706.47    512.24 o
  10   6   2    11332.47    10894.19   1020.36 o
 -10   7   2       65.58      309.50    378.59 o
  -9   7   2    32264.82    35059.99   1589.43 o
  -8   7   2     4716.60     4822.47    478.00 o
  -7   7   2    54789.44    55445.24   2371.34 o
  -6   7   2    17904.97    15415.01    490.32 o
  -5   7   2       84.54      211.50    204.64 o
  -4   7   2    11614.79    10730.05    375.08 o
  -3   7   2    17116.96    16333.88    479.61 o
  -2   7   2   160455.09   166111.03   2602.52 o
  -1   7   2      186.40      173.56    156.01 o
   0   7   2    32128.31    34668.25    934.28 o
   1   7   2     1913.23     1999.03    293.87 o
   2   7   2    16400.74    15947.52    642.77 o
   3   7   2     3898.57     4874.98    366.92 o
   4   7   2    86452.49    87543.14   1426.14 o
   5   7   2    44012.21    41681.03   1346.76 o
   6   7   2     3093.46     4202.45    311.52 o
   7   7   2     1561.20     2283.30    261.35 o
   8   7   2     5229.07     6889.90   1338.37 o
   9   7   2     9104.69     8979.52   1092.30 o
  10   7   2       53.41     1621.26   1349.85 o
 -10   8   2     5839.88     5560.11    699.26 o
  -9   8   2      158.63     -362.30    539.85 o
  -8   8   2    39735.70    44180.39   2524.21 o
  -7   8   2     8995.48    10013.51    412.52 o
  -6   8   2     6308.61     7041.78    645.59 o
  -5   8   2     2137.01     2745.70    286.57 o
  -4   8   2    10275.04    11093.87    456.32 o
  -3   8   2    35498.68    35823.57   1199.82 o
  -2   8   2    24064.99    27316.29   1061.52 o
  -1   8   2   116850.47   120152.57   2392.51 o
   0   8   2       95.13     -215.30    143.53 o
   1   8   2      871.05     1509.50    244.27 o
   2   8   2      634.79     1465.46    417.67 o
   3   8   2    79763.22    77946.48   2606.94 o
   4   8   2    28380.37    30652.33    913.02 o
   5   8   2    17768.30    16691.97    612.09 o
   6   8   2    12307.38    12778.74    436.58 o
   7   8   2     1140.31     1136.15    343.78 o
   8   8   2      175.58     -114.61    909.94 o
   9   8   2     2371.96     3488.17    658.98 o
  10   8   2     6054.62     6023.41   1169.21 o
 -10   9   2     2341.37     3349.47    899.71 o
  -9   9   2    10001.07    13223.71   1512.65 o
  -8   9   2     1029.34     1303.42    489.59 o
  -7   9   2    15247.43    15100.55   1122.98 o
  -6   9   2    14420.08    12322.63   1021.73 o
  -5   9   2     3371.81     3053.38    324.67 o
  -4   9   2      542.75     3189.87    525.43 o
  -3   9   2     7923.58     7540.39    702.63 o
  -2   9   2    79737.58    77833.23   1435.83 o
  -1   9   2     6064.40     6661.40    376.67 o
   0   9   2    13215.31    14241.82    584.58 o
   1   9   2     8128.71     8269.03    278.88 o
   2   9   2    10221.44     9596.05    527.42 o
   3   9   2     5670.40     6126.70    347.50 o
   4   9   2     7148.52     8975.43    857.15 o
   5   9   2    22099.29    21272.51    649.49 o
   6   9   2       49.22      164.96    552.19 o
   7   9   2     1477.73     2250.98    834.57 o
   8   9   2      495.20     -642.29    428.20 o
   9   9   2     2332.08      403.44   1132.47 o
  10   9   2      546.74     1658.88    450.00 o
 -10  10   2       11.00      615.75    877.00 o
  -9  10   2     1407.71     1438.83    432.62 o
  -8  10   2      925.99     3975.35    795.05 o
  -7  10   2        9.78      310.30    201.96 o
  -6  10   2      884.50     1213.24    421.61 o
  -5  10   2     3014.87     3694.76    326.40 o
  -4  10   2      411.24     1163.23    285.67 o
  -3  10   2      375.25     2171.76    432.53 o
  -2  10   2       59.09      516.56    234.69 o
  -1  10   2     1941.49     2117.93    355.36 o
   0  10   2    19310.23    21179.23    594.00 o
   1  10   2      379.86      -27.90    148.94 o
   2  10   2      461.12      495.43    228.55 o
   3  10   2     1065.33     1252.83    200.74 o
   4  10   2    12127.45    13064.86    640.96 o
   5  10   2    10594.62    10221.62    408.47 o
   6  10   2      781.68     2476.79    338.83 o
   7  10   2       34.27      -33.16    468.47 o
   8  10   2       18.73      -73.95   1615.97 o
   9  10   2     3844.27     4589.10    944.30 o
 -10  11   2     1436.47      544.19    754.64 o
  -9  11   2      817.66     1831.71    500.21 o
  -8  11   2     1166.30     1548.95    380.12 o
  -7  11   2     2591.87     3752.40    377.40 o
  -6  11   2      337.75      274.34    172.40 o
  -5  11   2     3065.79     3120.71    271.44 o
  -4  11   2     6443.36     6846.58    267.31 o
  -3  11   2      952.41     2018.19    311.22 o
  -2  11   2     1728.72     3026.38    191.56 o
  -1  11   2    20839.16    22078.17    734.43 o
   0  11   2      912.70     1624.20    389.48 o
   1  11   2     1699.54     2103.56    271.45 o
   2  11   2      763.03     1042.03    358.27 o
   3  11   2     1606.71     1597.30    280.01 o
   4  11   2    27059.90    25110.27    761.35 o
   5  11   2       41.81      176.68    451.03 o
   6  11   2     5627.31     6179.13    823.40 o
   7  11   2     1520.83     1204.79    570.70 o
   8  11   2     1984.08     1804.47   1067.75 o
   9  11   2      522.88      -51.47    966.02 o
  -9  12   2      168.20      361.38    637.73 o
  -8  12   2     5763.70     4125.23    646.65 o
  -7  12   2     2283.17     4797.93    810.02 o
  -6  12   2     4762.54     4608.01    348.58 o
  -5  12   2      125.66      130.79    251.29 o
  -4  12   2     1742.12     1984.88    404.03 o
  -3  12   2     8676.86     9636.99    409.45 o
  -2  12   2     6886.15     7002.10    190.73 o
  -1  12   2    17338.87    16586.25    558.53 o
   0  12   2     1267.52     1843.09    214.70 o
   1  12   2     2764.32     2547.53    188.81 o
   2  12   2     1794.88     1872.00    270.35 o
   3  12   2    11493.26    12116.74    650.88 o
   4  12   2       23.10      946.74    830.03 o
   5  12   2    18923.25    19344.34   1054.37 o
   6  12   2    12994.54    13977.33    702.78 o
   7  12   2      124.08      849.15   2104.49 o
   8  12   2      291.24      -90.45    750.29 o
   9  12   2     7374.62     7651.99   1485.04 o
  -9  13   2     8420.15     6446.14   1361.63 o
  -8  13   2      360.46     -487.27    582.49 o
  -7  13   2     3726.65     3294.10    665.81 o
  -6  13   2     4847.70     4857.77    248.86 o
  -5  13   2       25.23      715.87    239.32 o
  -4  13   2        1.70      596.52    285.07 o
  -3  13   2     7323.63     6926.24    367.29 o
  -2  13   2    13767.13    14772.63    350.64 o
  -1  13   2       56.08      339.19    190.98 o
   0  13   2    23598.26    25020.86    608.80 o
   1  13   2    16982.34    16244.98    822.38 o
   2  13   2     1195.41     1596.48    452.39 o
   3  13   2     2411.04     1974.17    328.05 o
   4  13   2    20263.23    19538.21    477.35 o
   5  13   2    14257.61    12738.18    522.44 o
   6  13   2      951.77     2006.44    744.89 o
   7  13   2    17146.26    17177.96   1439.56 o
   8  13   2     5804.23     5661.59    825.36 o
   9  13   2      313.89     -315.80    652.66 o
  -9  14   2      210.71      -39.88    418.86 o
  -8  14   2     1752.61     1709.71    319.35 o
  -7  14   2     1681.61     2147.02    856.05 o
  -6  14   2       57.37      106.76    561.39 o
  -5  14   2     3174.01     3215.12    313.72 o
  -4  14   2     6297.71     6078.39    472.35 o
  -3  14   2      334.82      860.21    824.05 o
  -2  14   2      724.00      826.88    196.47 o
  -1  14   2    14127.15    15116.70    557.72 o
   0  14   2     4035.48     4064.42    287.64 o
   1  14   2    11990.89    11117.63    583.07 o
   2  14   2    10497.66     8836.01    468.99 o
   3  14   2      620.15      879.34    308.58 o
   4  14   2     2367.77     2403.49    250.13 o
   5  14   2     7470.99     6758.10    374.12 o
   6  14   2    28209.26    27764.53   1839.00 o
   7  14   2        7.63     -397.19    305.69 o
   8  14   2     4711.22     4513.53   1597.50 o
  -8  15   2      265.35     -251.39    469.44 o
  -7  15   2     1534.34     1628.51    451.70 o
  -6  15   2     3441.69     3788.68    983.74 o
  -5  15   2      116.71     2134.36    304.21 o
  -4  15   2     1766.50     2746.32    610.01 o
  -3  15   2     1642.17     1545.72    577.60 o
  -2  15   2    12235.15    11509.10    603.67 o
  -1  15   2       74.99      712.51    350.26 o
   0  15   2    19164.35    21739.41    814.17 o
   1  15   2    11987.17    12744.02    494.11 o
   2  15   2     2771.99     2578.10    284.80 o
   3  15   2      184.36      681.57    452.92 o
   4  15   2     8377.06    10165.33    801.83 o
   5  15   2    18133.11    17951.35   1874.71 o
   6  15   2     2356.09     2820.55    420.35 o
   7  15   2    18907.38    17468.36   2138.58 o
   8  15   2      429.22     1195.81    900.61 o
  -8  16   2     3117.68     2886.30    448.36 o
  -7  16   2      163.84      833.10    579.90 o
  -6  16   2     5596.07     4454.55    711.07 o
  -5  16   2     3679.72     5072.12    739.61 o
  -4  16   2      288.11      751.27    240.48 o
  -3  16   2    13050.77    12765.14    883.25 o
  -2  16   2      551.45      789.69    262.65 o
  -1  16   2    18456.15    18331.39    844.71 o
   0  16   2     1183.48     1471.23    276.61 o
   1  16   2     9220.91     9441.15    368.38 o
   2  16   2      435.21      592.70    262.39 o
   3  16   2      928.82      791.67    288.42 o
   4  16   2     7991.71     6673.70    372.35 o
   5  16   2     2503.11     3655.77    754.79 o
   6  16   2    11055.72    11378.10    670.16 o
   7  16   2     1991.49     3540.06    782.41 o
   8  16   2     2323.10     2984.81    776.27 o
  -8  17   2      496.40      628.49    907.80 o
  -7  17   2     3559.92     2801.57    799.54 o
  -6  17   2     5245.02     4290.30    431.16 o
  -5  17   2     7442.62     7357.45    613.82 o
  -4  17   2    16329.56    18278.76    873.41 o
  -3  17   2     1884.25     2743.72   1177.81 o
  -2  17   2    17878.63    17986.14    990.83 o
  -1  17   2     3919.07     5733.37    341.87 o
   0  17   2     6328.87     7187.54    548.22 o
   1  17   2    18980.40    19637.95    464.00 o
   2  17   2     1422.12      872.10    171.20 o
   3  17   2    14667.35    14259.43    695.23 o
   4  17   2     1675.58     1222.36    257.73 o
   5  17   2     1247.87      782.45    618.19 o
   6  17   2    10720.15     9985.99   1495.85 o
   7  17   2       24.25      420.07    503.38 o
  -7  18   2     2790.80     2912.07    282.03 o
  -6  18   2    12602.79    12713.81   1217.97 o
  -5  18   2     8398.76     9187.46    469.69 o
  -4  18   2    17180.18    18652.96    683.81 o
  -3  18   2    13981.01    17236.07    907.71 o
  -2  18   2       43.35      118.08    241.16 o
  -1  18   2     7089.27     7417.59    449.98 o
   0  18   2    29465.92    33697.86   1351.53 o
   1  18   2     3748.44     3502.11    319.25 o
   2  18   2    37537.42    37862.29    937.59 o
   3  18   2       40.54      280.11    261.09 o
   4  18   2     5529.23     5687.91    630.44 o
   5  18   2     4971.67     5956.42    454.10 o
   6  18   2      170.40      622.42    492.27 o
   7  18   2     7917.12     7697.29   1405.26 o
  -7  19   2     5072.08     4750.49   1290.32 o
  -6  19   2    12156.46    11998.21    734.38 o
  -5  19   2    25813.12    23474.55   1346.97 o
  -4  19   2    13898.07    14893.57   1695.40 o
  -3  19   2     7148.07     7352.97    586.04 o
  -2  19   2     1315.87     1206.56    281.79 o
  -1  19   2     9595.31    10219.52    375.51 o
   0  19   2      456.49      392.16    407.37 o
   1  19   2    46707.63    52338.61   1409.53 o
   2  19   2     3210.23     3396.68    424.70 o
   3  19   2    15614.92    12372.11    493.47 o
   4  19   2     2441.58     1743.75    488.92 o
   5  19   2      288.44      350.75    298.48 o
   6  19   2     5177.85     4886.51   1417.32 o
  -6  20   2     6818.00     5862.39    890.75 o
  -5  20   2     8817.35     9201.88    986.44 o
  -4  20   2    17095.18    17353.27    729.07 o
  -3  20   2     4439.57     4640.47    375.57 o
  -2  20   2     1335.34     1334.70    214.78 o
  -1  20   2       31.74      -45.17    331.15 o
   0  20   2    17787.38    18680.05   1009.20 o
   1  20   2     2020.00     1503.67    481.98 o
   2  20   2    31548.41    32743.03   1103.91 o
   3  20   2     8072.46     7642.87    377.91 o
   4  20   2     6425.99     5595.46    473.31 o
   5  20   2       72.88       23.83    630.71 o
  -5  21   2     4285.61     3362.84    986.08 o
  -4  21   2     5049.06     5431.79   1519.91 o
  -3  21   2    15374.35    16188.15    930.49 o
  -2  21   2     1007.72     1727.37    352.78 o
  -1  21   2       45.41     -103.83    365.18 o
   0  21   2      219.32       -1.42    308.38 o
   1  21   2    24022.01    28207.86    816.61 o
   2  21   2    10024.40     8328.21   2263.93 o
   4  21   2     9422.81     7861.07    571.91 o
   5  21   2     1760.60     3626.20   1987.58 o
  -4  22   2     4687.71     3300.99    480.94 o
  -3  22   2     4217.83     4906.19    458.64 o
  -2  22   2     3667.52     3018.68    641.27 o
  -1  22   2     1300.98     1521.43    974.17 o
   0  22   2     1666.16     2093.72    384.43 o
   1  22   2     2007.32     2355.88    455.08 o
   2  22   2    15020.49    14110.99   1052.25 o
   3  22   2     7882.40     7084.63    507.29 o
   4  22   2     9124.20     5347.09   1817.52 o
  -3  23   2      387.49     1257.69   1169.16 o
  -2  23   2    10067.65    11088.45   2256.58 o
  -1  23   2       28.51     -725.26    483.50 o
   0  23   2     5699.21     7396.95    546.16 o
   1  23   2     3019.50     2002.72    449.88 o
   2  23   2      119.81     1828.15   1020.36 o
 -11   1   3        7.92     1136.80    466.76 o
 -10   1   3     2441.58     4278.89    910.46 o
  -9   1   3      481.08      924.09    334.44 o
  -8   1   3      194.52      700.37    261.13 o
  -7   1   3      544.61     1093.62    320.27 o
  -6   1   3    11161.88    14161.54    759.89 o
  -5   1   3       97.38     2225.17    299.62 o
  -4   1   3    22089.48    22536.87    559.28 o
  -3   1   3      175.23      353.01    237.02 o
  -2   1   3    43581.09    43763.75    888.83 o
  -1   1   3       61.61      352.28    202.61 o
   0   1   3     1162.77     1219.66    115.27 o
   1   1   3    27868.07    29574.25   1086.10 o
   2   1   3     3161.96     6594.14    520.38 o
   3   1   3    50080.48    49622.91   1588.78 o
   4   1   3      395.82      458.57    261.66 o
   5   1   3     1113.84      727.88    205.16 o
   6   1   3       35.51      313.73    369.37 o
   7   1   3     5276.25     6124.31    797.17 o
   8   1   3     6126.56     7495.54   2412.73 o
   9   1   3      261.01     2773.53   2465.87 o
  10   1   3     1400.19      856.71    541.12 o
 -11   2   3     9836.48    16850.80    931.58 o
 -10   2   3      175.24     1582.37   1334.97 o
  -9   2   3    17881.17    15044.94   1146.01 o
  -8   2   3      586.01      840.02    204.08 o
  -7   2   3      235.58      681.15    413.00 o
  -6   2   3     1161.62     3012.33    488.10 o
  -5   2   3    40903.35    42766.64    739.05 o
  -4   2   3    18903.91    20282.77    698.66 o
  -3   2   3   101590.85   102791.38   1311.46 o
  -2   2   3     9220.26     9459.40    338.44 o
  -1   2   3      885.52     1145.74    182.58 o
   0   2   3    23555.04    25179.72    865.73 o
   1   2   3     3526.66     4808.53    514.00 o
   2   2   3   198955.70   200890.09   3796.32 o
   3   2   3     1676.47     1822.93    286.78 o
   4   2   3    11066.00    12102.92    602.96 o
   5   2   3     8866.70    10037.27    439.09 o
   6   2   3    22396.24    21686.64    484.20 o
   8   2   3     6312.13     5313.74    583.91 o
   9   2   3    10267.40    10534.31    850.30 o
  10   2   3     3034.19     3231.14    765.27 o
 -11   3   3      527.85     2554.02    977.85 o
 -10   3   3    15753.59    14634.75    548.61 o
  -9   3   3     2524.60     3840.41    601.01 o
  -8   3   3     6473.51     6802.14    408.08 o
  -7   3   3       11.82      383.27    288.46 o
  -6   3   3    18399.79    19792.24    532.00 o
  -5   3   3    16810.72    19648.01    624.49 o
  -4   3   3    42109.45    44336.00   1246.48 o
  -3   3   3    23413.14    21957.66    433.46 o
  -2   3   3     2313.46     4498.47    680.24 o
  -1   3   3    17983.80    17093.76    560.44 o
   0   3   3    34799.35    35821.88   1014.48 o
   1   3   3    90184.33    91858.80   1945.85 o
   2   3   3     1494.80     2733.84    248.42 o
   3   3   3    65989.92    64018.61   1538.25 o
   4   3   3    53062.17    54952.59   1377.16 o
   5   3   3      782.60     1076.46    364.94 o
   6   3   3      553.37      636.60    352.76 o
   7   3   3    16192.07    13366.66   1208.53 o
   8   3   3    16086.70    15402.83   3688.18 o
   9   3   3      207.97      573.95    871.56 o
  10   3   3    12488.46    16698.71   1072.77 o
 -10   4   3        2.25     1762.66    754.79 o
  -9   4   3     7390.74     8350.89    411.15 o
  -8   4   3     5886.64     7340.19    501.63 o
  -7   4   3      838.19     1131.95    258.11 o
  -6   4   3       10.02     -176.46    117.64 o
  -5   4   3    15916.30    15458.67    421.05 o
  -4   4   3    31903.30    31263.81   1014.02 o
  -3   4   3     5308.60     5039.92    284.81 o
  -2   4   3    32724.21    32796.96   1152.50 o
  -1   4   3    24951.58    23694.91    663.88 o
   0   4   3     2197.13     2919.02    309.97 o
   1   4   3      145.75      729.02    519.32 o
   2   4   3   142903.69   139023.80   2017.07 o
   3   4   3    34776.06    30383.95    990.28 o
   4   4   3    31321.89    31159.22    552.41 o
   5   4   3    36679.18    34936.80   1646.23 o
   6   4   3     2099.19     2238.79    295.54 o
   7   4   3     3452.53     4999.06    419.32 o
   8   4   3      547.91       55.15    520.81 o
   9   4   3    42516.78    44869.34   3922.01 o
  10   4   3     5717.34     6957.90   2412.73 o
 -11   5   3     1024.75     1679.12   1007.05 o
 -10   5   3     1195.36     3096.77    674.80 o
  -9   5   3        8.76      484.07    303.50 o
  -8   5   3      178.54      546.86    251.42 o
  -7   5   3       21.47     1059.56    296.96 o
  -6   5   3      596.19     1097.90    279.60 o
  -5   5   3     3721.08     3717.12    156.04 o
  -4   5   3     7456.40     7544.64    442.49 o
  -3   5   3    30185.97    31115.91    662.33 o
  -2   5   3     5964.45     6015.12    448.46 o
  -1   5   3   115441.87   122111.54   1952.09 o
   0   5   3     7772.02     8136.85    506.41 o
   1   5   3    15893.74    15666.24    852.67 o
   2   5   3    16094.69    15828.08    767.92 o
   3   5   3    64646.08    61094.06   1798.90 o
   4   5   3    80497.31    80541.91   2115.40 o
   5   5   3    10449.14     9760.62    633.78 o
   6   5   3    15183.80    14326.99    601.59 o
   7   5   3       71.76      646.26    472.99 o
   8   5   3    19299.06    18225.49   3433.09 o
   9   5   3     2151.50     4806.58    576.66 o
  10   5   3    32657.04    28394.56   2423.36 o
 -11   6   3      419.27     -425.15    375.78 o
 -10   6   3      571.91      996.48    846.15 o
  -9   6   3      936.78       61.39    417.28 o
  -8   6   3     2513.85     5341.71    655.34 o
  -7   6   3     1902.63     2504.76    450.60 o
  -6   6   3     2135.87     2837.78    273.48 o
  -5   6   3      450.54      372.49    206.66 o
  -4   6   3    10346.11    10064.59    590.70 o
  -3   6   3     8178.62     8650.09    294.96 o
  -2   6   3    13775.84    13548.32    785.47 o
  -1   6   3      182.28      752.71    599.20 o
   0   6   3    49955.90    53330.63   1178.23 o
   1   6   3     9118.35     8470.91    267.19 o
   2   6   3    21530.35    18456.78    702.64 o
   3   6   3    16975.31    17406.46    496.14 o
   4   6   3    42303.82    38348.93   1176.56 o
   5   6   3    21980.20    20996.95    882.53 o
   6   6   3     9357.84     6945.68    660.08 o
   7   6   3      841.40     3044.26   2030.09 o
   8   6   3     1834.73     2063.06    671.15 o
   9   6   3    30472.02    25408.68   1203.91 o
  10   6   3      871.15     -107.07   1966.32 o
 -11   7   3        4.15     -608.74    786.53 o
 -10   7   3       64.47      581.57    488.92 o
  -9   7   3     9274.23    11477.69   1528.51 o
  -8   7   3     8819.07     9167.74    488.35 o
  -7   7   3    25538.58    28396.39    732.91 o
  -6   7   3    10023.94    10793.80    385.66 o
  -5   7   3     4467.33     4341.60    384.18 o
  -4   7   3    10925.56    10391.34    519.67 o
  -3   7   3     3711.28     5116.04    252.08 o
  -2   7   3    48003.14    47783.30   1417.54 o
  -1   7   3    60262.40    62792.76   1430.80 o
   0   7   3    20388.37    20450.53    648.79 o
   1   7   3     1200.38     2257.78    339.22 o
   2   7   3     1026.30     1854.29    232.12 o
   3   7   3    46512.92    48408.06   1805.38 o
   4   7   3      408.07       84.09    329.72 o
   5   7   3    40297.51    43421.19   1742.89 o
   6   7   3     1868.55     2373.74    718.99 o
   7   7   3     3938.45     5987.59    450.66 o
   8   7   3    10118.40     9952.02    931.12 o
   9   7   3      240.95       94.45   1024.35 o
  10   7   3     8439.15     9303.19   1466.77 o
 -10   8   3     2824.88     3333.70   1041.29 o
  -9   8   3      866.92      479.89    473.86 o
  -8   8   3    43688.07    49100.30   1225.99 o
  -7   8   3    19568.20    20471.39    773.33 o
  -6   8   3    36012.21    35777.41   1091.40 o
  -5   8   3     2005.23     1672.37    207.24 o
  -4   8   3      613.28      427.67    145.63 o
  -3   8   3    33796.57    32613.00    695.46 o
  -2   8   3      484.33      247.48    321.75 o
  -1   8   3   140551.36   150566.80   4060.92 o
   0   8   3     6617.89     6516.23    364.57 o
   1   8   3    24009.88    24737.52   1014.04 o
   2   8   3     2863.33     3300.74    473.59 o
   3   8   3     3804.31     3883.71    384.05 o
   4   8   3    40068.07    38325.46    950.92 o
   5   8   3     6288.98     7615.01    477.03 o
   6   8   3    19805.29    19473.10   1343.35 o
   7   8   3       73.16     -403.50    269.00 o
   8   8   3     1685.32     1583.97    343.15 o
   9   8   3     2511.40     3021.46    877.51 o
  10   8   3      946.29     1575.54    531.69 o
 -10   9   3      199.31      -52.89    333.25 o
  -9   9   3    28835.78    31106.80   1005.93 o
  -8   9   3    12915.05    11960.29    568.34 o
  -7   9   3    79237.05    76072.68   1422.91 o
  -6   9   3    28476.95    28089.72    886.93 o
  -5   9   3    18342.32    19370.74    609.58 o
  -4   9   3    12383.63    10923.24    362.57 o
  -3   9   3     9600.23     9209.27    533.38 o
  -2   9   3   156660.36   155158.03   3485.54 o
  -1   9   3      345.24      520.05    411.11 o
   0   9   3   156471.83   166021.41   4053.45 o
   1   9   3       73.80      154.91    276.82 o
   2   9   3       20.14      -56.22    333.94 o
   3   9   3     9352.72     8830.57    541.04 o
   4   9   3    37850.82    39437.09    643.05 o
   5   9   3    42375.30    44172.18   1536.01 o
   6   9   3     1551.66     1097.16    254.77 o
   7   9   3    13552.82    12238.24   1271.57 o
   8   9   3       17.73     -152.08    516.85 o
   9   9   3       72.59     -313.81    330.51 o
 -10  10   3     2586.09     3042.70    690.76 o
  -9  10   3      594.25      574.72    245.69 o
  -8  10   3    71496.27    81520.88   3028.37 o
  -7  10   3    19597.87    19084.59    585.31 o
  -6  10   3    54288.97    50441.34   1379.34 o
  -5  10   3     9597.27     8632.91    294.56 o
  -4  10   3        2.16      529.66    309.84 o
  -3  10   3    65939.28    67808.20   1091.06 o
  -2  10   3     3728.62     4321.82    289.76 o
  -1  10   3   247229.25   271849.66   4945.35 o
   0  10   3    10121.91    10923.21    421.70 o
   1  10   3    70803.67    75143.59   2152.26 o
   2  10   3       18.99      367.51    438.89 o
   3  10   3     4247.46     5181.60    462.13 o
   4  10   3    30547.17    29731.36   1282.52 o
   5  10   3    20445.00    21193.14    627.04 o
   6  10   3    50736.14    56164.88   1611.56 o
   7  10   3        3.36       52.34    463.31 o
   8  10   3     6358.11     6981.61    640.84 o
   9  10   3      266.62     -229.66    765.61 o
 -10  11   3       58.65      -92.12    331.99 o
  -9  11   3    16081.34    16448.41   2125.59 o
  -8  11   3     2377.53     2682.94    415.51 o
  -7  11   3    41323.32    43865.27   1912.15 o
  -6  11   3    21268.22    19777.74   1056.76 o
  -5  11   3     9024.40     7789.92    768.56 o
  -4  11   3       22.42     -104.77    242.49 o
  -3  11   3    13593.51    14681.21    683.39 o
  -2  11   3    81184.62    93809.80   1753.57 o
  -1  11   3      196.47      805.31    586.81 o
   0  11   3   134451.92   149917.58   2151.26 o
   1  11   3    10809.96    10358.72    502.27 o
   2  11   3    11776.23    10726.36    392.87 o
   3  11   3     7024.95     7333.65    532.27 o
   4  11   3     5473.34     5953.75    410.92 o
   5  11   3    61749.09    62360.61   1323.45 o
   6  11   3     2074.72     1875.68    449.41 o
   7  11   3    39061.43    41435.97   2586.54 o
   8  11   3       81.78     1467.79    498.20 o
   9  11   3      738.34     1153.60    882.23 o
  -9  12   3      489.31      151.51    413.16 o
  -8  12   3    13657.17    16171.46    639.59 o
  -7  12   3     7402.63     6854.73    573.69 o
  -6  12   3    17110.41    16140.01   1123.97 o
  -5  12   3     7869.55     8605.72    440.90 o
  -4  12   3      386.42      558.56    238.38 o
  -3  12   3    12916.00    12287.10    616.72 o
  -2  12   3     1218.56     1629.55    278.41 o
  -1  12   3    74219.66    82796.71   2411.52 o
   0  12   3     5832.89     6562.39    205.36 o
   1  12   3    33441.59    36102.27   1112.82 o
   2  12   3      106.07      126.36    137.80 o
   3  12   3     4974.33     4944.69    220.01 o
   4  12   3    18107.45    18128.35   1026.62 o
   5  12   3     1485.77     2087.32    339.75 o
   6  12   3    50066.98    49500.44   1559.01 o
   7  12   3      251.07       66.37    813.09 o
   8  12   3    14863.90    15245.48    880.93 o
   9  12   3     1554.97     2510.64    506.91 o
  -9  13   3     2391.57     2977.95   1073.50 o
  -8  13   3      313.01     1811.76    765.40 o
  -7  13   3     3217.78     2369.65    337.50 o
  -6  13   3      165.37      451.39    450.72 o
  -5  13   3    10969.13     9809.57    365.57 o
  -4  13   3      274.42      144.10    408.08 o
  -3  13   3     9852.90    11398.52    876.20 o
  -2  13   3     8200.48     7893.39    776.58 o
  -1  13   3     3417.97     2914.21    361.57 o
   0  13   3    42833.11    48565.76    811.77 o
   1  13   3      409.59      271.23    318.36 o
   2  13   3    33383.70    31105.47   1170.00 o
   3  13   3     3745.02     5350.27    473.36 o
   4  13   3     1389.10     1645.06    497.77 o
   5  13   3    20540.03    19421.25   1346.91 o
   6  13   3     1707.82     1622.33    581.78 o
   7  13   3    28043.68    29496.66   2792.11 o
   8  13   3     2519.20     3599.25    627.89 o
  -9  14   3     3785.47     5013.54   1031.39 o
  -8  14   3      762.22     2222.73    463.16 o
  -7  14   3      119.87      347.85    570.40 o
  -6  14   3    11341.65    10735.45    623.62 o
  -5  14   3     2926.29     2574.46    557.18 o
  -4  14   3    22054.51    23470.29    929.68 o
  -3  14   3     5126.97     4710.27    889.76 o
  -2  14   3     9973.76    10950.55    545.07 o
  -1  14   3     7279.37     9905.91    786.54 o
   0  14   3      537.13      628.88    236.02 o
   1  14   3    19701.52    20006.78    887.86 o
   2  14   3    12891.86    11360.01    769.40 o
   3  14   3    24426.29    23597.60   1147.73 o
   4  14   3    10650.95    11133.07   1024.03 o
   5  14   3      551.54     1133.98    242.59 o
   6  14   3     8765.57     8104.49   1080.42 o
   7  14   3     3980.58     4223.75   1030.93 o
   8  14   3     2128.21     2412.76    831.49 o
  -8  15   3     4267.55     4299.30    578.36 o
  -7  15   3     3251.51     2169.37   1080.03 o
  -6  15   3     8315.39     7915.74    815.30 o
  -5  15   3    38578.50    40070.96   1732.54 o
  -4  15   3    13529.73    12898.11    746.66 o
  -3  15   3    47382.40    54314.83   2330.01 o
  -2  15   3     2815.25     3064.36    648.35 o
  -1  15   3     1019.15      967.19    218.65 o
   0  15   3      649.64      906.66    166.19 o
   1  15   3    34858.52    34419.15    657.83 o
   2  15   3    20619.40    19909.64    511.44 o
   3  15   3    23096.98    21051.94    630.04 o
   4  15   3     9804.75     9278.22    378.11 o
   5  15   3      709.16      188.32    269.67 o
   6  15   3      779.53      682.44    441.83 o
   7  15   3      205.85     -227.89    331.02 o
   8  15   3     7998.01     8233.15    683.03 o
  -8  16   3      440.26      -49.44    379.16 o
  -7  16   3     1804.28     2528.78    743.75 o
  -6  16   3    11476.06    12048.42    632.88 o
  -5  16   3    24692.39    27706.26   2003.57 o
  -4  16   3    78225.52    78860.27   1705.95 o
  -3  16   3     3726.27     3909.03    378.15 o
  -2  16   3    13733.96    15283.38   1466.63 o
  -1  16   3      467.97      670.88    446.81 o
   0  16   3    26700.06    26346.03    993.28 o
   1  16   3     3552.69     3971.53    261.79 o
   2  16   3    46536.75    47422.48   1129.86 o
   3  16   3    10920.04    11687.54    935.82 o
   4  16   3      831.42       34.72    699.56 o
   5  16   3      832.87     1444.68    514.35 o
   6  16   3     2583.67     2368.96    941.96 o
   7  16   3     7623.93     8060.16    499.93 o
  -8  17   3     1769.18     1800.51    616.72 o
  -7  17   3      354.78     1100.77    897.96 o
  -6  17   3    17075.79    16885.04    834.57 o
  -5  17   3    27115.27    28084.20   1096.59 o
  -4  17   3    21990.94    19822.26   1170.19 o
  -3  17   3    49305.76    50786.27   1497.64 o
  -2  17   3      802.54     2274.37    524.67 o
  -1  17   3     1649.96     1739.13    485.07 o
   0  17   3      107.90      248.98    187.88 o
   1  17   3    50872.99    53071.50    906.89 o
   2  17   3    13322.92    12358.22    724.54 o
   3  17   3     7852.78     7750.24    704.41 o
   4  17   3     5351.21     4649.75    640.01 o
   5  17   3      571.50     1041.82    377.45 o
   6  17   3     2385.52     2410.83    336.92 o
   7  17   3     2688.25     3593.43    785.47 o
  -7  18   3     2230.66     1548.19    817.55 o
  -6  18   3      256.94     1865.44   1092.30 o
  -5  18   3    20030.28    19327.18   1414.47 o
  -4  18   3    25930.60    28486.19   2925.84 o
  -3  18   3       12.28     1651.77    397.31 o
  -2  18   3     2711.77     2797.07    793.75 o
  -1  18   3     1806.50     1845.76    294.71 o
   0  18   3    14048.75    14886.61    657.49 o
   1  18   3     4283.75     5140.00    508.61 o
   2  18   3    16495.47    16698.41   1816.14 o
   3  18   3    11507.96    11101.98    519.24 o
   4  18   3      905.94      333.02    334.03 o
   5  18   3      988.09     1787.52    539.47 o
   6  18   3       95.25      243.31    779.34 o
  -7  19   3     1969.38     1041.62   1190.42 o
  -6  19   3     4640.70     4742.91    582.97 o
  -5  19   3     2038.14     1988.48   1732.49 o
  -4  19   3     1886.38     4587.72    699.56 o
  -3  19   3    15598.04    16886.50   1313.21 o
  -2  19   3     2458.54     2719.88    644.02 o
  -1  19   3      111.31      450.25    194.89 o
   0  19   3      416.78      215.49    282.28 o
   1  19   3     3705.62     3137.41    225.81 o
   2  19   3    13823.85    14561.30    560.88 o
   3  19   3      353.47      616.90    490.92 o
   4  19   3     3959.45     5248.98   1382.50 o
   5  19   3        0.45      145.81    319.04 o
   6  19   3       41.81     1322.47   1320.65 o
  -6  20   3      772.62      907.38    517.18 o
  -5  20   3      453.01     1928.65    980.68 o
  -4  20   3     2939.33     2960.51    579.90 o
  -3  20   3     2636.47     4195.55    514.23 o
  -2  20   3     1649.08     1302.43    331.37 o
  -1  20   3      994.53     1320.01    304.19 o
   0  20   3        5.48      562.28    416.98 o
   1  20   3     3559.50     3957.76    550.96 o
   2  20   3       11.39      523.01    276.14 o
   3  20   3     7153.59     6990.24    612.65 o
   4  20   3        0.54     -693.78    534.30 o
   5  20   3     1221.04      923.01    798.77 o
  -5  21   3       89.17     1622.66    585.59 o
  -4  21   3     1721.78     1068.91   1094.76 o
  -3  21   3      145.21       65.09    383.15 o
  -2  21   3      523.31      276.70    490.82 o
  -1  21   3      123.56     -654.61    500.54 o
   0  21   3     1861.14     2070.88    625.92 o
   1  21   3      684.13      323.68    913.04 o
   2  21   3     2212.84      554.02    988.47 o
   3  21   3      925.17     1227.03    502.16 o
   4  21   3       88.38     -213.76    977.85 o
  -4  22   3     1889.06     3178.42   1129.24 o
  -3  22   3        1.21     1010.27    368.04 o
  -2  22   3     4128.86     5076.94    665.81 o
  -1  22   3     3024.67     2083.24    637.73 o
   0  22   3        4.27     -622.06    425.15 o
   1  22   3      874.16     1828.15    850.30 o
   2  22   3     4624.25     4764.22   1891.92 o
   3  22   3     3192.69     2963.04    680.24 o
  -3  23   3     7848.70     7347.52    683.17 o
  -2  23   3     1552.37     1553.58    501.52 o
  -1  23   3     2715.26     3193.34   1318.86 o
   0  23   3     4511.98     2921.62    924.70 o
   1  23   3     2837.70     3307.45   2030.09 o
   2  23   3     1399.19     1105.39    552.70 o
 -11   0   4    38559.46    48020.72   2359.58 o
 -10   0   4       13.54     -364.73    425.15 o
  -9   0   4    78970.05    82783.33   2816.62 o
  -8   0   4     1921.29      872.00    465.87 o
  -7   0   4     1612.26     1926.46    161.17 o
  -6   0   4    38099.89    39695.08   1046.32 o
  -5   0   4    32982.72    31249.20    549.46 o
  -4   0   4   213884.94   219552.31   3705.24 o
  -3   0   4    15681.17    16099.34    635.13 o
  -2   0   4   308819.75   281795.25   9537.76 o
  -1   0   4     8297.40     6300.04    953.83 o
   0   0   4     6920.54     8668.85    552.70 o
   1   0   4     7013.07     7787.90    474.69 o
   2   0   4   206655.86   193321.38  11733.16 o
   3   0   4    71524.78    74558.62   1966.10 o
   4   0   4    14410.41    14026.51   1271.84 o
   5   0   4    30624.95    31193.85   2252.56 o
   6   0   4      184.82      -91.85    434.30 o
   7   0   4     1231.22     2168.27    786.53 o
   8   0   4     1987.97     1891.92    914.07 o
   9   0   4    13383.33    11457.80   1041.62 o
  10   0   4     4022.94     8162.89   1105.39 o
 -11   1   4      194.27     -278.85   1062.88 o
 -10   1   4    61746.46    70997.27   2805.99 o
  -9   1   4     2124.49     1311.91    316.21 o
  -8   1   4    45421.11    42318.85   1639.25 o
  -7   1   4       64.52      332.66    212.90 o
  -6   1   4    14296.76    14388.89    557.09 o
  -5   1   4    77560.65    75609.95   1473.15 o
  -4   1   4    27157.18    27658.71    782.30 o
  -3   1   4   335758.06   318208.00   4875.77 o
  -2   1   4      850.71     2121.01    294.82 o
  -1   1   4     3125.77     1653.13    471.08 o
   0   1   4      461.27      552.18    163.19 o
   1   1   4    36278.27    35829.15   1059.36 o
   2   1   4    71867.50    71662.06   2515.65 o
   3   1   4    57809.06    54118.91   2053.03 o
   4   1   4    44584.88    45993.63   1129.26 o
   5   1   4     1643.81     2412.85    378.70 o
   6   1   4     2322.69     2460.94    465.83 o
   7   1   4      889.26     1130.10    722.76 o
   8   1   4     6794.28     6215.69    607.53 o
   9   1   4     2105.42     2265.24    871.56 o
  10   1   4    10804.81    12631.23    883.61 o
 -11   2   4    16461.50    15921.88   1190.42 o
 -10   2   4      242.86     1287.35   1009.91 o
  -9   2   4    34011.82    38571.45   1754.78 o
  -8   2   4    18403.01    17220.43    741.06 o
  -7   2   4     1006.67     1263.55    232.88 o
  -6   2   4     3313.21     4029.58    279.18 o
  -5   2   4    17742.22    18579.71    632.01 o
  -4   2   4    99126.03    90644.49   2218.89 o
  -3   2   4       42.66      390.91    164.00 o
  -2   2   4   135670.39   135076.19   2883.85 o
  -1   2   4     2872.77     2864.09    260.02 o
   0   2   4     5269.74     5298.32    303.41 o
   1   2   4    42501.98    42062.04   1491.42 o
   2   2   4    42382.86    42842.54   1189.67 o
   3   2   4   104846.05    93054.41   4269.54 o
   4   2   4     1232.72     1457.85    262.51 o
   5   2   4    15602.70    15864.62    748.47 o
   6   2   4    10895.79    12183.70    674.97 o
   7   2   4      661.42     -525.36    542.07 o
   8   2   4     7494.81     9897.49    766.16 o
   9   2   4    10667.43     8659.49   2232.04 o
  10   2   4     2623.55     1217.16    807.79 o
 -11   3   4        1.94      162.83    372.19 o
 -10   3   4    11492.75    15302.90   1502.54 o
  -9   3   4      554.80      363.41    295.28 o
  -8   3   4     8556.76     9290.78   1111.89 o
  -7   3   4     2479.09     2436.68    296.53 o
  -6   3   4      166.59     1511.42    324.19 o
  -5   3   4    14823.00    14011.08    465.38 o
  -4   3   4     3652.97     4239.84    283.12 o
  -3   3   4   109934.13   102943.52   2032.52 o
  -2   3   4    19711.03    21421.74    854.73 o
  -1   3   4    42493.53    41788.44   1022.10 o
   0   3   4    15764.04    16944.65    665.47 o
   1   3   4     2638.69     3168.90    327.57 o
   2   3   4    94342.06   101260.26   2377.64 o
   3   3   4      310.79     -223.13    216.34 o
   4   3   4    41714.36    38216.60    982.35 o
   5   3   4    13851.65    14360.09    629.22 o
   6   3   4       26.36     -257.94    236.49 o
   8   3   4     3979.96     2844.87   1647.46 o
   9   3   4    13830.98    14409.95   1035.86 o
  10   3   4     7515.56     9141.94    889.73 o
 -11   4   4      901.50     2920.18    607.53 o
 -10   4   4      379.40      822.14    666.89 o
  -9   4   4     3811.62     4532.47    392.25 o
  -8   4   4     2180.45     1815.89    285.35 o
  -7   4   4     5564.42     5757.91    540.18 o
  -6   4   4    15480.70    15613.10    483.11 o
  -5   4   4    15903.65    17095.26    625.09 o
  -4   4   4    15424.77    14467.21    342.25 o
  -3   4   4    10974.74    10924.65    554.65 o
  -2   4   4     1448.01     1649.87    212.76 o
  -1   4   4    62272.57    64943.31   1493.82 o
   0   4   4    39480.21    38308.00   1199.19 o
   1   4   4   106239.77   104589.14   3273.13 o
   2   4   4    12717.06    13724.31    465.44 o
   3   4   4    56254.18    57266.58   1189.92 o
   4   4   4     4700.23     4415.62    395.98 o
   5   4   4     3275.70     2196.11    451.66 o
   6   4   4    64075.35    60321.07   1544.83 o
   7   4   4      288.23     -297.61    637.73 o
   8   4   4    38824.73    41315.29   2019.46 o
   9   4   4      271.13      967.34    620.41 o
  10   4   4     2182.56     4099.26   2306.44 o
 -11   5   4     2511.02     2721.04    470.96 o
 -10   5   4       12.07      402.84    516.32 o
  -9   5   4     1304.99      826.37    271.38 o
  -8   5   4     1066.50      835.23    376.44 o
  -7   5   4    19651.66    20406.85    772.32 o
  -6   5   4    18458.28    18456.05    750.91 o
  -5   5   4    16890.46    17474.41    641.42 o
  -4   5   4    19792.28    20983.29    813.70 o
  -3   5   4     1680.08     1368.13    230.88 o
  -2   5   4    27088.19    27286.14    876.26 o
  -1   5   4      205.44       82.39    236.22 o
   0   5   4   203333.19   212475.64   3446.94 o
   1   5   4    17548.04    18205.17    603.03 o
   2   5   4    61897.17    61465.16   1534.26 o
   3   5   4     1600.57     1411.17    534.53 o
   4   5   4     1136.66     1816.10    386.10 o
   5   5   4    25757.33    25373.15    512.57 o
   6   5   4       47.84       60.26    784.46 o
   7   5   4    44618.94    44468.72   1248.77 o
   8   5   4      383.22      -27.02    552.70 o
   9   5   4     9261.45     7389.12    687.04 o
  10   5   4       16.88     1126.65    977.85 o
 -11   6   4       28.08      680.38    656.40 o
 -10   6   4      221.23      505.83    670.37 o
  -9   6   4        5.89      261.19    197.80 o
  -8   6   4    35911.56    39152.79    863.41 o
  -7   6   4     7668.28     7272.04    280.54 o
  -6   6   4    50429.44    47243.51   1005.33 o
  -5   6   4    27733.60    28928.38    853.38 o
  -4   6   4     4487.35     4506.04    326.09 o
  -3   6   4       14.02      447.30    130.28 o
  -2   6   4    21493.60    20533.29    691.38 o
  -1   6   4   184183.11   169715.06   3799.49 o
   0   6   4       72.34      721.44    397.89 o
   1   6   4    62436.87    61584.51   1197.70 o
   2   6   4    26011.94    23074.28    816.43 o
   3   6   4       43.92      663.12    512.26 o
   4   6   4      370.87      841.60    309.43 o
   5   6   4    20351.15    16780.86   1012.46 o
   6   6   4    29688.40    25771.17   1070.57 o
   7   6   4      260.11     -629.54    529.18 o
   8   6   4    21595.75    23059.46   1074.03 o
   9   6   4     3887.93     5831.35   1530.54 o
  10   6   4      107.06      633.86    637.73 o
 -11   7   4     9949.72    12139.74   1583.68 o
 -10   7   4      659.80      626.87    807.79 o
  -9   7   4     6505.74     7773.88    917.69 o
  -8   7   4     1352.60     1230.25    209.42 o
  -7   7   4    69824.85    70418.14   1756.31 o
  -6   7   4    24825.44    25363.78    807.81 o
  -5   7   4    13868.52    13179.06    508.34 o
  -4   7   4     1807.39     2447.21    311.33 o
  -3   7   4    16605.88    18059.37    469.16 o
  -2   7   4    60052.98    63874.96   2136.84 o
  -1   7   4    13163.38    12903.52    625.69 o
   0   7   4   111730.94   112482.05   2777.53 o
   1   7   4     2315.39     1986.80    495.24 o
   2   7   4     2904.44     3013.63    310.89 o
   3   7   4     5666.81     4946.60    346.76 o
   4   7   4    20654.63    21638.65   1222.46 o
   5   7   4    11742.69     9220.82    679.73 o
   6   7   4    12589.72    13745.52    927.64 o
   7   7   4    15943.84    17979.80    984.91 o
   8   7   4     1783.64     1270.60    652.50 o
   9   7   4      648.46      909.74    722.52 o
  10   7   4     4995.71      287.27    829.04 o
 -10   8   4      316.23     1396.95    644.92 o
  -9   8   4       54.82      480.37    457.89 o
  -8   8   4    30132.79    35961.50   1567.88 o
  -7   8   4     7930.31     8195.62    335.41 o
  -6   8   4    25981.55    26048.25    496.14 o
  -5   8   4    21635.88    22252.95    601.22 o
  -4   8   4      273.77      485.91    294.35 o
  -3   8   4     3695.21     3189.03    676.50 o
  -2   8   4     8917.70     9223.40    630.61 o
  -1   8   4    71765.26    69955.88   1012.81 o
   0   8   4       91.80      218.58    214.83 o
   1   8   4    11633.76    12705.11    538.71 o
   2   8   4     9628.50     8584.32    504.80 o
   3   8   4     8205.91     9050.93    716.64 o
   4   8   4      829.95     1157.26    450.94 o
   5   8   4    25560.81    23904.11   1131.96 o
   6   8   4     6636.63     7278.24    804.35 o
   7   8   4       62.06     2384.33    721.04 o
   8   8   4     2182.62     2094.76    570.70 o
   9   8   4     6471.32     6373.17    883.66 o
 -10   9   4     2203.69     4016.94   1711.23 o
  -9   9   4     4617.96     6610.44   1043.21 o
  -8   9   4      557.87      863.97    222.99 o
  -7   9   4    25084.95    29585.97   1126.54 o
  -6   9   4    14466.15    14071.27   1101.85 o
  -5   9   4     2313.52     2344.29    400.17 o
  -4   9   4     1318.19     1951.57    386.08 o
  -3   9   4     8924.72     8969.93    342.32 o
  -2   9   4    17859.95    20674.47    827.83 o
  -1   9   4      391.42      727.85     90.31 o
   0   9   4    36138.86    41005.03    831.83 o
   1   9   4    14736.45    14123.56    529.08 o
   2   9   4     1640.73     1251.06    228.99 o
   3   9   4     3580.18     3707.98    323.39 o
   4   9   4     2612.31     3279.38    240.03 o
   5   9   4    12242.71    14638.94    942.86 o
   6   9   4       99.59      641.64    705.70 o
   7   9   4     5492.25     6164.01    585.84 o
   8   9   4     2468.44     3278.45    412.53 o
   9   9   4      344.21      477.90    327.20 o
 -10  10   4       27.95     2378.60    797.16 o
  -9  10   4     1225.36     1256.36    350.36 o
  -8  10   4      273.19     3621.98    420.35 o
  -7  10   4      292.59      963.30    444.64 o
  -6  10   4     1751.18     3978.89    523.31 o
  -5  10   4     9210.16     8931.97    466.38 o
  -4  10   4     5332.18     6438.87    516.58 o
  -3  10   4      857.50      642.44    324.81 o
  -2  10   4     3315.54     3652.91    514.09 o
  -1  10   4      843.97     1195.30    272.76 o
   0  10   4     9069.40     8845.28    404.54 o
   1  10   4     2859.97     2332.17    336.86 o
   2  10   4      350.62       56.55    353.52 o
   3  10   4     4007.67     3408.13    617.93 o
   4  10   4     4039.77     5341.56    653.67 o
   5  10   4     5429.88     6307.95    876.36 o
   6  10   4     1598.01     1528.01    289.36 o
   7  10   4       52.08     2501.51    873.44 o
   8  10   4       16.98       99.48    394.36 o
   9  10   4     3697.19     3192.72    393.23 o
  -9  11   4      493.67      971.04    367.73 o
  -8  11   4       31.59      304.87    776.27 o
  -7  11   4     3407.53     6262.26    413.82 o
  -6  11   4      419.17      887.96    207.84 o
  -5  11   4    14323.80    13763.92    464.24 o
  -4  11   4      186.44      228.88    467.17 o
  -3  11   4      400.11      -36.28    253.59 o
  -2  11   4     1058.93     1342.05    163.15 o
  -1  11   4    10306.59    10082.96    500.13 o
   0  11   4    10669.46     8936.14    309.33 o
   1  11   4     1248.54     1617.93    298.65 o
   2  11   4     1539.44     1897.15    416.28 o
   3  11   4     5329.57     5001.54    395.99 o
   4  11   4    15467.10    13652.51   1346.12 o
   5  11   4      755.87      276.04    546.35 o
   6  11   4     8213.22    10044.61    923.42 o
   7  11   4     3261.49     3214.32    401.48 o
   8  11   4     1241.38     2581.87    515.47 o
   9  11   4        6.26      821.48    859.11 o
  -9  12   4      304.01     1615.57    722.76 o
  -8  12   4     3444.75     3916.22    279.34 o
  -7  12   4      104.99      521.18    834.33 o
  -6  12   4    10620.35    10697.38   1069.74 o
  -5  12   4     4988.29     4537.80    412.71 o
  -4  12   4     1240.61      982.45    254.35 o
  -3  12   4     7110.33     7130.36    363.57 o
  -2  12   4    20656.25    23164.82    793.30 o
  -1  12   4    24549.62    25072.65   1137.63 o
   0  12   4     3401.83     3691.23    210.91 o
   1  12   4    28992.93    29611.84   1031.49 o
   2  12   4    11542.12    10735.95    526.74 o
   3  12   4     5735.65     5363.96    507.02 o
   4  12   4     8510.80     9358.38    975.71 o
   5  12   4    19935.45    19967.92   1450.47 o
   6  12   4     5666.95     4725.77    761.68 o
   7  12   4     1124.59      402.19    497.06 o
   8  12   4     6501.53     6757.79   1095.37 o
  -9  13   4      231.25      227.95    425.15 o
  -8  13   4     1612.72     1144.26    275.09 o
  -7  13   4     9641.20     9220.83    501.18 o
  -6  13   4     3783.42     3707.72    324.35 o
  -5  13   4    12643.10    11112.21   1204.75 o
  -4  13   4    21814.12    23214.02    937.54 o
  -3  13   4     5347.00     5281.20    760.53 o
  -2  13   4      125.57      -84.12    632.06 o
  -1  13   4     7486.79     7447.24    440.12 o
   0  13   4    56604.00    58798.51   1255.40 o
   1  13   4     6063.55     5881.28    562.09 o
   2  13   4    24860.23    22556.35   1029.43 o
   3  13   4    31800.40    31749.60   1061.95 o
   4  13   4     9117.01     9353.52    786.51 o
   5  13   4     1353.05      421.26    639.46 o
   6  13   4    12317.67    10641.38    673.00 o
   7  13   4    34828.63    31766.25   1873.81 o
   8  13   4     3991.84     4965.12    824.57 o
  -9  14   4     2484.09     4557.90    474.02 o
  -8  14   4     2869.75     1966.73    670.72 o
  -7  14   4      643.74      354.56    454.73 o
  -6  14   4     7001.97     6777.77    320.06 o
  -5  14   4    16889.72    17627.84    761.55 o
  -4  14   4      143.12      -93.02    383.96 o
  -3  14   4    29324.41    32458.28   1563.84 o
  -2  14   4     2049.28     3484.01    816.16 o
  -1  14   4     8905.60     8775.77    740.35 o
   0  14   4      808.97      637.44    411.62 o
   1  14   4    55487.34    57751.98   1122.99 o
   2  14   4    34285.67    37275.75   1567.81 o
   3  14   4     3856.97     3786.59    635.92 o
   4  14   4     1439.45      770.23    914.57 o
   5  14   4     8980.53     8134.35    901.10 o
   6  14   4    35887.48    34941.70   1707.58 o
   7  14   4      280.44      639.19    567.63 o
   8  14   4    24503.34    24945.21   2310.40 o
  -8  15   4       31.19      539.61   1043.92 o
  -7  15   4     6925.63     5361.11    485.47 o
  -6  15   4     7467.15     8735.53   2465.87 o
  -5  15   4     2271.90     2976.61    705.92 o
  -4  15   4    25705.23    35055.02   1764.25 o
  -3  15   4      406.97      480.59    423.42 o
  -2  15   4      794.11      810.56    497.06 o
  -1  15   4       44.81      274.95    330.92 o
   0  15   4    37949.21    39910.86   1047.59 o
   1  15   4    11039.33     9930.07    529.54 o
   2  15   4    28651.50    25985.29    774.63 o
   3  15   4    11431.04    11010.78    727.18 o
   4  15   4      244.04      315.48    529.83 o
   5  15   4     5688.06     5023.97    651.89 o
   6  15   4     2299.05     1877.44    549.22 o
   7  15   4    41982.00    45525.07   1466.02 o
  -8  16   4     1765.05     1153.83    707.41 o
  -7  16   4     2366.25     3602.21    779.07 o
  -6  16   4     5991.53     5764.87    484.78 o
  -5  16   4     4809.80     6024.32    868.32 o
  -4  16   4     6467.22     7348.85    823.26 o
  -3  16   4        7.93     -278.74    430.33 o
  -2  16   4     1207.99     1552.44    653.72 o
  -1  16   4    12611.88    12954.71    560.31 o
   0  16   4      277.62       -8.02    301.43 o
   1  16   4    26468.30    27345.36    699.71 o
   2  16   4     1843.49     1267.60    434.06 o
   3  16   4     4264.83     4186.22    636.68 o
   4  16   4       64.34      474.55    560.51 o
   5  16   4      109.22     -471.52    314.34 o
   6  16   4    14378.54    14787.93    610.58 o
   7  16   4      471.14     -643.11    883.66 o
  -8  17   4     3623.73     3462.12    901.21 o
  -7  17   4     2606.91      231.65    647.40 o
  -6  17   4       25.84      892.15    445.56 o
  -5  17   4    11218.76    10718.24    647.22 o
  -4  17   4      810.56     1176.86    305.80 o
  -3  17   4     7134.64     9097.79    889.79 o
  -2  17   4     6715.78     6697.89    412.92 o
  -1  17   4      168.33      691.52    478.84 o
   0  17   4    11066.29    10131.02    804.42 o
   1  17   4     2159.03     1723.40    522.87 o
   2  17   4     8097.55     6665.16    426.21 o
   3  17   4     2217.21     2489.02    579.90 o
   4  17   4     1852.68     2390.12    475.19 o
   5  17   4     3221.88     5090.38    749.25 o
   6  17   4      540.69     -616.10    410.73 o
   7  17   4     3188.53     4148.99    909.29 o
  -7  18   4     1519.75     2490.92    895.98 o
  -6  18   4     5816.99     4791.07   1328.59 o
  -5  18   4     5601.94     6089.66    825.18 o
  -4  18   4    20475.03    20225.91    828.04 o
  -3  18   4     5580.46     7010.54   1066.18 o
  -2  18   4    12851.29    13435.75    742.52 o
  -1  18   4     5415.92     5983.82    653.69 o
   0  18   4     2111.09     1245.88    213.87 o
   1  18   4     5081.14     5486.52    294.71 o
   2  18   4    12970.61    11874.51    768.45 o
   3  18   4     6589.79     5549.38    614.46 o
   4  18   4     6056.49     5102.41    445.79 o
   5  18   4     1220.91     1170.69    430.54 o
   6  18   4      233.37     -298.06    374.33 o
  -6  19   4      364.37      792.57    521.64 o
  -5  19   4    14319.92    15152.96    926.46 o
  -4  19   4     9841.21    11647.21    577.19 o
  -3  19   4    40750.64    47833.79   1796.73 o
  -2  19   4     5276.94     5999.95    381.55 o
  -1  19   4    10791.57     9503.48    858.94 o
   0  19   4       44.23     -193.28    518.54 o
   1  19   4    10360.95    10045.00    723.90 o
   2  19   4     2730.87     3477.53    383.53 o
   3  19   4    20670.58    17026.19   2149.23 o
   4  19   4    18329.54    14387.95   1541.17 o
   5  19   4     2231.68     1835.57    955.25 o
  -6  20   4      439.37     1266.51    613.65 o
  -5  20   4     4975.27     4936.79    694.88 o
  -4  20   4    25821.67    28452.71   1810.27 o
  -3  20   4     6163.35     5660.95    397.47 o
  -2  20   4    32771.00    32652.23   1288.47 o
  -1  20   4      190.48        3.40    506.86 o
   0  20   4     1470.92     1393.59    245.46 o
   1  20   4      144.20     1681.16   1434.88 o
   2  20   4    17213.62    15884.58    764.71 o
   3  20   4    17017.72    16172.47    974.41 o
   4  20   4    12183.07    11462.10   1163.44 o
   5  20   4    20654.94    26890.76   1700.60 o
  -5  21   4     1984.67     2659.39    826.20 o
  -4  21   4     2812.16     2960.57    314.37 o
  -3  21   4    29721.11    36452.97   1397.05 o
  -2  21   4     1298.13     2740.78    856.04 o
  -1  21   4    24169.91    26431.65   1162.27 o
   0  21   4       52.97      365.36    372.09 o
   1  21   4       22.79      244.83    368.18 o
   2  21   4     7979.84     8033.50    897.30 o
   3  21   4    19755.12    20103.29   2533.79 o
   4  21   4    33136.45    28072.56   3220.51 o
  -4  22   4     6946.92     9363.41   1781.09 o
  -3  22   4     1597.30     2997.93    865.25 o
  -2  22   4    25419.68    25932.61   2365.30 o
  -1  22   4      198.50      881.05    864.57 o
   0  22   4    10963.02    13277.31   2635.93 o
   1  22   4      123.07     -648.67    432.45 o
   2  22   4     3520.59     3656.29    637.73 o
   3  22   4    15190.76    13229.23   1073.50 o
  -2  23   4     2906.80     2722.33   1041.85 o
  -1  23   4    11568.96    12614.26   1043.95 o
   0  23   4     1679.88     1259.32    680.21 o
   1  23   4      449.12      884.44    690.87 o
 -11   1   5       39.79     -284.63   1328.59 o
 -10   1   5     8351.35    11586.65    821.41 o
  -9   1   5      118.81     1302.44    515.98 o
  -8   1   5    12218.28    13906.27    872.57 o
  -7   1   5      152.18      372.98    250.90 o
  -6   1   5       17.77      233.97    201.94 o
  -5   1   5       59.44      194.70    164.29 o
  -4   1   5    19254.43    18034.62    389.77 o
  -3   1   5     7790.89     7013.98    334.44 o
  -2   1   5     6727.13     6574.98    570.40 o
  -1   1   5     9501.56     9329.02    614.31 o
   0   1   5     1584.33     1720.42    343.82 o
   1   1   5      321.86      -30.00    182.20 o
   2   1   5     2014.17     2170.90    509.00 o
   3   1   5    20818.61    20234.75    461.55 o
   4   1   5     1715.04     1880.97    343.82 o
   5   1   5        4.32      562.44    200.07 o
   6   1   5     5532.06     4846.00    644.13 o
   7   1   5     8782.78     8254.03   1179.79 o
   8   1   5        3.90       97.36    722.76 o
   9   1   5     2463.18     3662.82    914.07 o
  10   1   5      394.17      807.79    807.79 o
 -11   2   5     4738.83     6674.86    977.85 o
 -10   2   5     1538.07     2430.73    447.97 o
  -9   2   5    28925.39    31993.80   1603.45 o
  -8   2   5       71.49     2155.49    519.96 o
  -7   2   5    15986.89    15978.37    466.97 o
  -6   2   5     2821.70     3042.43    258.55 o
  -5   2   5    13782.51    13307.84    435.63 o
  -4   2   5    14012.57    14176.88    613.02 o
  -3   2   5    73348.88    72860.66   1337.71 o
  -2   2   5   100129.44    94843.52   1566.36 o
  -1   2   5     1618.71     1981.43    273.01 o
   0   2   5    14120.47    14996.66    629.09 o
   1   2   5    21969.64    22461.82    463.14 o
   2   2   5    33145.54    32094.40    743.10 o
   3   2   5     2270.44     2842.04    279.83 o
   4   2   5    28615.82    27555.84    517.38 o
   5   2   5    21032.58    20969.73    876.32 o
   6   2   5     9107.47     6675.20    611.19 o
   7   2   5     2917.68     4095.55   1562.43 o
   8   2   5    21703.54    17822.68   1211.68 o
   9   2   5     7108.27    10390.62    952.27 o
  10   2   5     1087.72     2487.13   1041.62 o
 -11   3   5      971.03     -914.07    637.73 o
 -10   3   5    13921.31    17916.32    706.56 o
  -9   3   5      301.65       21.02    190.13 o
  -8   3   5    28537.33    29442.52   1361.04 o
  -7   3   5    10643.34     9132.33    463.97 o
  -6   3   5      673.51      583.67    239.03 o
  -5   3   5     1354.90     1730.59    150.65 o
  -4   3   5    38346.36    37436.07   1196.46 o
  -3   3   5   110061.45   114090.41   1536.91 o
  -2   3   5    10792.56    11790.11    356.27 o
  -1   3   5    32043.09    31075.10    674.58 o
   0   3   5    27863.70    28897.73    895.03 o
   1   3   5    10080.77    10325.53    480.07 o
   2   3   5     5219.99     5353.75    519.70 o
   3   3   5    80253.15    79649.56   1559.76 o
   4   3   5    39468.64    33312.15   1464.81 o
   5   3   5     1691.33     2798.22    443.50 o
   6   3   5    29838.93    28476.25   1356.69 o
   7   3   5    10675.51     9830.55   1753.74 o
  10   3   5    12232.29    13409.93    969.43 o
 -11   4   5     1032.03     1704.13    903.44 o
 -10   4   5     2572.20     2690.09    373.52 o
  -9   4   5    17409.67    17934.57    695.80 o
  -8   4   5     1253.10      807.19    375.33 o
  -7   4   5    22099.38    22141.87    552.38 o
  -6   4   5    17453.13    16924.65    785.38 o
  -5   4   5    10976.58    10142.89    373.61 o
  -4   4   5    10887.24     9915.56    391.08 o
  -3   4   5    30488.87    31893.19    831.04 o
  -2   4   5   219345.80   218963.09   5909.33 o
  -1   4   5    11155.14    10176.35    638.13 o
   0   4   5    29626.00    32043.26   1069.86 o
   1   4   5    33980.49    35604.18   1335.95 o
   2   4   5    25795.13    27446.36   1218.44 o
   3   4   5    44912.72    43486.45    911.05 o
   4   4   5    53156.97    56522.96   1736.95 o
   5   4   5   105142.95   101048.42   2027.96 o
   6   4   5      977.77     2135.56    301.64 o
   7   4   5     8015.56     7291.51    665.73 o
   8   4   5     2754.56      910.88    592.29 o
   9   4   5    21376.45    20403.23   1146.91 o
  10   4   5     3901.16     2991.86   1211.68 o
 -11   5   5       15.89     1886.22   1541.17 o
 -10   5   5     4085.54     4428.27    708.05 o
  -9   5   5       14.10       32.90    331.30 o
  -8   5   5    10830.07    10168.92    705.88 o
  -7   5   5    16980.10    16462.92    377.63 o
  -6   5   5     7679.95     8106.38    461.99 o
  -5   5   5     3998.26     4523.98    287.95 o
  -4   5   5     4523.19     5031.38    491.18 o
  -3   5   5    52174.97    48055.61   1155.06 o
  -2   5   5      114.41      198.49    357.57 o
  -1   5   5   234079.17   230154.70   7714.31 o
   0   5   5     1155.76     1827.97    290.09 o
   1   5   5    14360.04    14659.87    543.14 o
   2   5   5     2711.08     3145.47    655.86 o
   3   5   5    53744.51    54985.05   1386.53 o
   4   5   5   100691.65    99289.28   2946.65 o
   5   5   5    14312.16    14581.98    953.42 o
   6   5   5    49438.21    46585.22   1926.69 o
   7   5   5      235.38      414.52    944.47 o
   8   5   5     1392.40      563.32    775.90 o
   9   5   5      489.24      846.89   1137.28 o
 -11   6   5        7.99     -484.99    922.85 o
 -10   6   5     1528.80     1815.27    819.74 o
  -9   6   5     3848.85     2832.55    564.56 o
  -8   6   5     1625.84     2849.41    446.68 o
  -7   6   5    19692.92    20702.00   1121.78 o
  -6   6   5     5255.99     5999.67    408.11 o
  -5   6   5    18090.93    18319.64    552.79 o
  -4   6   5    12191.63    12335.84    406.58 o
  -3   6   5       90.19     -176.39    117.59 o
  -2   6   5    76531.37    74525.54   1775.33 o
  -1   6   5     2872.51     2057.16    257.54 o
   0   6   5   101073.57    97960.41   2239.35 o
   1   6   5       16.86      842.71    337.49 o
   2   6   5      123.69     -302.42    285.35 o
   3   6   5    37026.27    32647.26   1090.94 o
   4   6   5    25355.35    24133.56   1329.39 o
   5   6   5    75255.03    71031.41   2082.22 o
   6   6   5     6691.23     7899.49   1586.35 o
   7   6   5     5881.60     5221.59    378.60 o
   8   6   5     1552.78     2673.17   2143.23 o
   9   6   5     8769.62     7671.46   1908.39 o
 -11   7   5     3761.21     4403.71    402.54 o
 -10   7   5       81.46     -342.89    228.60 o
  -9   7   5      162.65      770.48    344.89 o
  -8   7   5     8896.23     8978.77    567.23 o
  -7   7   5     4410.30     7290.95    585.19 o
  -6   7   5    39003.09    32942.06   1091.41 o
  -5   7   5     3678.34     3508.52    295.58 o
  -4   7   5     6253.73     6431.82    361.04 o
  -3   7   5     8510.78     7553.93    336.41 o
  -2   7   5    22347.21    19555.22    833.22 o
  -1   7   5    57048.97    57911.27   1516.01 o
   0   7   5    12307.53    11112.25    693.18 o
   1   7   5    28868.34    29806.95    622.59 o
   2   7   5     3786.12     3776.09    444.18 o
   3   7   5     3174.02     3819.53    297.88 o
   4   7   5    32032.11    32540.12   1582.86 o
   5   7   5    14749.14    15634.26   1142.53 o
   6   7   5    19542.99    19507.14    694.39 o
   7   7   5    15470.62    13241.48   1254.92 o
   8   7   5       11.52      222.73   1137.28 o
   9   7   5     4901.14     5278.47    935.40 o
 -10   8   5     5329.23     6641.02   1259.67 o
  -9   8   5     1245.36      314.39    277.43 o
  -8   8   5    14175.04    15591.22   1102.77 o
  -7   8   5    24390.78    26198.39   1080.81 o
  -6   8   5    20995.25    21464.30    749.67 o
  -5   8   5    45202.25    47713.63    973.90 o
  -4   8   5    11649.16    11043.36    500.68 o
  -3   8   5      485.27      796.60    280.45 o
  -2   8   5     9747.40    10125.51    589.11 o
  -1   8   5    60004.48    51487.83   2564.84 o
   0   8   5    26056.97    26522.50   1236.88 o
   1   8   5    25987.02    25824.64    749.44 o
   2   8   5     2365.25     2640.78    191.83 o
   3   8   5    12529.35    13073.78    478.56 o
   4   8   5      879.53     1702.32    260.45 o
   5   8   5      229.72     1364.05   1093.12 o
   6   8   5     5228.79     4503.74    414.24 o
   7   8   5       66.64      864.08    875.07 o
   8   8   5    11488.74    11409.25   1015.59 o
   9   8   5      578.98     1060.52    484.78 o
 -10   9   5        8.29      630.64    967.22 o
  -9   9   5      515.55     1387.04    848.01 o
  -8   9   5     8451.72     7463.35    709.83 o
  -7   9   5    45807.79    46718.87    868.17 o
  -6   9   5    57087.25    55730.06   2820.16 o
  -5   9   5    24094.07    21528.80    719.34 o
  -4   9   5    21811.91    21886.38    713.38 o
  -3   9   5     1071.98     1195.97    340.65 o
  -2   9   5    25033.41    24893.80    965.22 o
  -1   9   5     2019.71     1184.41    159.54 o
   0   9   5   113676.46   122477.19   1689.49 o
   1   9   5    11677.89    11734.50    408.73 o
   2   9   5    11442.73    10889.11    411.48 o
   3   9   5     3037.72     3492.25    759.09 o
   4   9   5      239.07      396.90    318.21 o
   5   9   5     3862.89     3467.73    284.07 o
   6   9   5      635.89      518.61    438.76 o
   7   9   5    13558.08    18194.59    790.84 o
   8   9   5      914.53     1464.01    485.58 o
   9   9   5     4865.76     4738.05    495.04 o
 -10  10   5     6720.48     7301.24    470.98 o
  -9  10   5      137.85      245.45    363.02 o
  -8  10   5    19925.23    19683.13   1308.55 o
  -7  10   5    19318.75    17614.67    779.55 o
  -6  10   5    48593.07    44726.54   4049.56 o
  -5  10   5    75732.42    82595.15   2451.58 o
  -4  10   5     5893.45     4378.37    347.01 o
  -3  10   5     1177.01     1516.69    145.98 o
  -2  10   5     4944.54     5366.89    275.35 o
  -1  10   5    80963.31    81402.98   2141.77 o
   0  10   5     8554.00     8678.83    457.97 o
   1  10   5    75184.59    71149.18   2064.91 o
   2  10   5    15891.73    13362.85    632.86 o
   3  10   5     5693.57     5548.87    457.03 o
   4  10   5      218.96      478.67    288.31 o
   5  10   5     1283.05     1968.70    352.85 o
   6  10   5    22305.24    21909.72   2298.13 o
   7  10   5       60.14     -179.79    582.97 o
   8  10   5    22447.21    22790.02   1521.86 o
   9  10   5     2604.32     3074.99    598.31 o
 -10  11   5      321.30     -432.46    669.68 o
  -9  11   5       18.04      666.36    368.04 o
  -8  11   5     2498.87     2090.34    443.12 o
  -7  11   5    21896.24    21400.17    972.08 o
  -6  11   5    45886.09    46205.79   1625.40 o
  -5  11   5    34281.31    33367.14   1177.24 o
  -4  11   5    43086.22    40995.99   1459.24 o
  -3  11   5     3575.35     3881.67    207.48 o
  -2  11   5       46.60     -246.41    301.25 o
  -1  11   5     5001.92     4975.84    482.70 o
   0  11   5   104912.88   105139.84   2272.45 o
   1  11   5    39066.51    37882.24   1007.05 o
   2  11   5    39656.13    37011.85    727.89 o
   3  11   5    39006.53    39773.81   1000.55 o
   4  11   5     4631.05     4214.34    360.84 o
   5  11   5     3282.31     3771.03    373.29 o
   6  11   5       98.45     -343.72    592.08 o
   7  11   5    35427.37    36914.90   1945.63 o
   8  11   5      681.88      822.92    388.14 o
  -9  12   5       36.92      286.29   1711.23 o
  -8  12   5      494.53     1884.04    857.47 o
  -7  12   5     9844.58     7244.63   1216.55 o
  -6  12   5     8703.65     8877.24    617.31 o
  -5  12   5    44528.48    48047.88   2622.00 o
  -4  12   5     3534.13     4928.98    480.92 o
  -3  12   5    16449.86    16298.29    686.98 o
  -2  12   5     8186.27     8177.42   1356.25 o
  -1  12   5    11537.24    13271.83    363.36 o
   0  12   5    30865.70    28544.64    761.16 o
   1  12   5    64631.99    63401.86   1597.13 o
   2  12   5    37447.52    35673.42    641.76 o
   3  12   5    27848.73    26681.10    769.72 o
   4  12   5     1130.88      -31.05   1415.65 o
   5  12   5     2305.82     2941.87    362.21 o
   6  12   5    29454.84    29257.09   2758.36 o
   7  12   5     1501.82      693.78   1090.46 o
   8  12   5    30259.69    31602.25   1160.65 o
  -9  13   5     2116.24     2395.52    977.85 o
  -8  13   5     4576.24     3788.34    465.08 o
  -7  13   5       24.78      105.33    245.46 o
  -6  13   5    10865.71    10921.26    837.35 o
  -5  13   5     2087.99     2085.87    395.65 o
  -4  13   5    24687.03    26914.74   1050.24 o
  -3  13   5    20307.93    22163.60   1031.79 o
  -2  13   5     9618.00     7526.09    581.43 o
  -1  13   5    21802.52    21754.37    772.32 o
   0  13   5    18602.62    19186.59    807.61 o
   1  13   5    30345.28    29185.05   1002.17 o
   2  13   5    40843.09    40172.16   1259.86 o
   3  13   5     2380.20     1532.72    263.98 o
   4  13   5    15213.43    14999.65    555.08 o
   5  13   5     4287.22     3909.84    518.54 o
   6  13   5     4308.67     5308.08   1132.19 o
   7  13   5    20549.36    21390.84   1015.59 o
   8  13   5      151.46     1745.59    843.21 o
  -9  14   5     6162.92     4862.47    905.59 o
  -8  14   5     2759.14     2096.56    794.68 o
  -7  14   5     6607.96     5114.40    643.58 o
  -6  14   5      916.08     1714.62    647.40 o
  -5  14   5     2135.21     2136.32    272.77 o
  -4  14   5    13807.15    12903.39    815.77 o
  -3  14   5     1090.49        5.95    314.31 o
  -2  14   5    30138.00    30432.48   1413.62 o
  -1  14   5      460.82      445.97    361.33 o
   0  14   5    16462.66    15167.61    758.14 o
   1  14   5    10508.63    10089.18    297.16 o
   2  14   5     3315.26     4748.40    740.56 o
   3  14   5    18619.06    17946.62    909.73 o
   4  14   5       49.11      190.71    261.08 o
   5  14   5    19318.36    20084.18   1696.77 o
   6  14   5     7999.16     8406.05    638.20 o
   7  14   5     2756.59     4544.46    949.82 o
   8  14   5     3223.95     4520.84    651.52 o
  -8  15   5    12259.84    10892.75    908.99 o
  -7  15   5     1238.37     2909.16    605.53 o
  -6  15   5       17.29      710.41    398.87 o
  -5  15   5    12373.11    11563.69    778.06 o
  -4  15   5     4786.38     4243.23    645.22 o
  -3  15   5    49620.11    53963.56   3237.01 o
  -2  15   5       74.01      947.00    644.09 o
  -1  15   5    14904.00    13972.62    725.67 o
   0  15   5      171.42      288.53    432.62 o
   1  15   5      332.21      737.32    334.41 o
   2  15   5     7958.67     6404.76    693.62 o
   3  15   5     6816.90     5490.82    593.40 o
   4  15   5    18172.97    16038.87   1391.30 o
   5  15   5      983.67      481.64    539.21 o
   6  15   5     7963.27     9482.57    575.67 o
   7  15   5      604.43     1223.74    723.67 o
  -8  16   5     6093.38     5528.12    659.68 o
  -7  16   5     2113.64      962.29   1785.63 o
  -6  16   5     1510.56     2271.22   1045.31 o
  -5  16   5     9893.93    10843.91    690.82 o
  -4  16   5    35262.63    37595.88    936.20 o
  -3  16   5      241.68      178.40   1094.76 o
  -2  16   5    35072.89    34961.36   2693.91 o
  -1  16   5     1889.65      974.90    287.56 o
   0  16   5      173.16      246.31    258.27 o
   1  16   5      810.36      705.59    241.52 o
   2  16   5    15932.04    14791.53    815.92 o
   3  16   5     5298.77     5328.96    561.49 o
   4  16   5     4095.46     3503.87    435.69 o
   5  16   5     6897.88     6240.46    396.47 o
   6  16   5       86.24      -16.08    708.77 o
   7  16   5     1001.06     1449.51    396.96 o
  -8  17   5    15118.78    14433.85   1785.63 o
  -7  17   5     4750.93     5243.84    641.27 o
  -6  17   5     2509.08     3925.29    903.44 o
  -5  17   5     3834.38     3480.36    644.16 o
  -4  17   5    13657.80    13693.00    649.62 o
  -3  17   5    28791.29    30611.44   1798.18 o
  -2  17   5       61.99     -426.06    706.26 o
  -1  17   5     8867.58     9132.61    733.44 o
   0  17   5     6864.37     6803.65    554.55 o
   1  17   5     5309.45     4920.20    427.80 o
   2  17   5     1361.18     1554.55    295.22 o
   3  17   5    10147.31     9479.28    417.93 o
   4  17   5     9395.98     8029.08    479.91 o
   5  17   5       15.49     -365.57    530.81 o
   6  17   5     3229.01     3871.43    422.35 o
  -7  18   5     1778.96     2488.35    690.36 o
  -6  18   5     1420.59     -680.24    935.33 o
  -5  18   5     7850.34     8466.66   1015.67 o
  -4  18   5    13087.08    14021.04    555.86 o
  -3  18   5      470.40     1118.54    554.63 o
  -2  18   5    24448.69    25561.81   1635.48 o
  -1  18   5     3710.75     3560.41    618.74 o
   0  18   5      367.83      408.43    440.07 o
   1  18   5       61.44      511.00    437.82 o
   2  18   5     5432.78     4966.60    331.46 o
   3  18   5     8867.12     9092.40   1254.19 o
   4  18   5      618.78      750.50    427.42 o
   5  18   5     7709.61     8006.92    565.84 o
   6  18   5      151.50     -648.20    523.63 o
  -6  19   5       39.15      979.35    429.55 o
  -5  19   5      387.94       -5.93    458.88 o
  -4  19   5      101.27      118.15    552.70 o
  -3  19   5     9736.56    11359.29   1259.45 o
  -2  19   5     2736.83     3033.08    457.17 o
  -1  19   5     6410.16     6287.00    705.24 o
   0  19   5     1899.45     2612.42    565.22 o
   1  19   5      141.13      286.00    321.95 o
   2  19   5     5899.04     5719.94    782.89 o
   3  19   5      300.15     -229.76    292.61 o
   4  19   5     7695.92     6591.57   1448.43 o
   5  19   5       81.09      234.18    552.70 o
  -6  20   5       10.14       67.33    526.83 o
  -5  20   5       67.81     -356.86    269.22 o
  -4  20   5     2059.64     3531.04    614.31 o
  -3  20   5     3592.61     3639.46    754.64 o
  -2  20   5     1004.22      768.88    398.60 o
  -1  20   5     2156.40     3273.05    510.92 o
   0  20   5     2346.81     2817.26    573.76 o
   1  20   5     5049.60     5473.53    374.33 o
   2  20   5     1610.46     2563.28   1140.29 o
   3  20   5     4579.09     4663.80   1009.08 o
   4  20   5      268.92      892.82    807.79 o
  -5  21   5     1057.89     1699.01    766.60 o
  -4  21   5     2751.02     2981.42    493.99 o
  -3  21   5        5.99      -67.04    282.41 o
  -2  21   5     1599.73     2178.24    369.31 o
  -1  21   5      668.15      296.68   2295.81 o
   0  21   5     3302.63     2936.77    737.30 o
   1  21   5      677.55     1125.21    438.67 o
   2  21   5     8409.46     5922.53    419.27 o
   3  21   5     2423.81     2857.93    463.75 o
  -4  22   5       65.73       58.38    281.59 o
  -3  22   5      426.70     -699.72    616.70 o
  -2  22   5     4164.83     5710.82    685.14 o
  -1  22   5      756.51      992.77    825.36 o
   0  22   5     2131.20     3771.28   1445.51 o
   1  22   5     4069.44     3037.14    548.49 o
   2  22   5     2965.34     3316.02   1137.28 o
  -1  23   5    12324.50    11973.07   1316.55 o
   0  23   5     7362.04     8992.27   1945.06 o
 -11   0   6     6299.72     8375.46   1126.65 o
 -10   0   6     1777.88     -505.21    850.30 o
  -9   0   6    76509.66    80248.42   3226.42 o
  -8   0   6    24166.66    22703.52   1237.70 o
  -7   0   6    24745.46    25827.72   1003.37 o
  -6   0   6     6450.81     6233.40    467.14 o
  -5   0   6     2665.35     2885.45    447.97 o
  -4   0   6    76957.94    73468.89   1986.51 o
  -3   0   6     3661.68     3485.88    316.03 o
  -2   0   6   110436.40   106723.91   2061.71 o
  -1   0   6     8454.83     8094.39    522.20 o
   0   0   6     1403.45     2423.35    413.68 o
   1   0   6     2907.14      958.52    690.87 o
   2   0   6     4829.22     4086.44    757.76 o
   3   0   6     6707.02     4601.41    356.30 o
   4   0   6    15583.08    17731.09    571.05 o
   5   0   6    34673.51    36335.71   1007.16 o
   6   0   6      246.49     -860.93    573.95 o
   7   0   6    19790.61    20130.87   1403.00 o
   8   0   6     2611.94     3890.13    892.82 o
   9   0   6     1882.10     2550.90    977.85 o
 -11   1   6      386.86     1890.82    573.95 o
 -10   1   6    22686.15    24782.91   1564.81 o
  -9   1   6     6109.66     5504.18    467.51 o
  -8   1   6    41770.46    42919.75    768.88 o
  -7   1   6    26214.20    25202.93    639.50 o
  -6   1   6      956.32     1157.49    160.14 o
  -5   1   6     7235.53     7303.79    394.70 o
  -4   1   6     2514.68     2321.68    196.15 o
  -3   1   6   139367.42   133785.70   2151.26 o
  -2   1   6       37.39       17.90    308.51 o
  -1   1   6    26670.05    25102.31    907.47 o
   0   1   6     1258.96      799.86    224.54 o
   1   1   6    18391.13    19061.43    705.04 o
   2   1   6     3278.47     3257.12    402.51 o
   3   1   6     7695.12     8317.41    365.28 o
   4   1   6    43965.29    44112.85   1047.32 o
   5   1   6     3228.49     3040.44    452.97 o
   6   1   6    25384.96    27788.21   3550.01 o
   7   1   6       34.56     3413.42    583.91 o
   8   1   6     6595.67     7571.08    732.40 o
   9   1   6      114.62     2004.89   2051.35 o
 -11   2   6     2912.39     4721.83   1296.71 o
 -10   2   6     3799.21     2904.57    417.68 o
  -9   2   6    22668.94    21975.83    565.54 o
  -8   2   6    26389.73    25895.91    844.77 o
  -7   2   6    18659.76    19922.02    937.48 o
  -6   2   6     8514.50     8479.31    475.82 o
  -5   2   6     5918.58     5497.38    284.01 o
  -4   2   6    31572.89    31243.93    915.51 o
  -3   2   6     9367.78     8935.86    348.26 o
  -2   2   6   114973.76   114022.95   1995.73 o
  -1   2   6     7945.06     7602.44    361.89 o
   0   2   6    32670.45    33171.20    859.84 o
   1   2   6      758.13      545.56    206.50 o
   2   2   6    16971.13    18651.59    619.84 o
   3   2   6    41773.43    37988.33   1676.34 o
   4   2   6      848.25     1350.88    379.93 o
   5   2   6    32520.69    30595.43   1008.58 o
   6   2   6     1363.53     1025.42    471.88 o
   7   2   6    11200.08    13424.01   1488.03 o
   8   2   6     2180.87     -839.00   1137.28 o
   9   2   6      262.77     -923.60    615.73 o
 -11   3   6     1515.78      488.92    616.47 o
 -10   3   6     4184.47     4772.97    331.74 o
  -9   3   6     9742.95     9855.09    362.50 o
  -8   3   6    12981.71    14808.58    801.73 o
  -7   3   6    17535.19    17308.66    392.16 o
  -6   3   6    16757.04    16870.02    716.16 o
  -5   3   6       32.42      210.64    165.71 o
  -4   3   6    44817.29    45295.78    739.18 o
  -3   3   6    54471.19    53291.14   1173.05 o
  -2   3   6    25224.13    23711.97    455.03 o
  -1   3   6    42262.53    42640.96   1178.58 o
   0   3   6     1704.78     1902.97    196.58 o
   1   3   6    54326.72    57910.37   1069.53 o
   2   3   6    36736.94    32724.29    689.06 o
   3   3   6    15296.17    15841.44    835.90 o
   4   3   6    60737.64    60102.98   1799.18 o
   5   3   6      389.20      521.28    293.26 o
   6   3   6    11314.66    13539.73   1445.51 o
   7   3   6    12077.70     9505.63   1573.06 o
   8   3   6     4050.32      908.00   1456.14 o
   9   3   6    11709.08    12909.53   1594.31 o
 -11   4   6        0.11     1275.45    733.38 o
 -10   4   6     6355.80     6724.27   1424.59 o
  -9   4   6       25.19     1002.03    328.30 o
  -8   4   6     5477.46     4597.86    513.41 o
  -7   4   6     4944.92     4817.98    594.17 o
  -6   4   6      158.61      463.55    317.75 o
  -5   4   6    40229.80    38417.22    983.77 o
  -4   4   6    18075.70    18323.27    505.78 o
  -3   4   6    64704.34    62799.41    830.35 o
  -2   4   6    21803.07    23801.73    837.69 o
  -1   4   6     9918.57     8300.40    247.03 o
   0   4   6    24439.59    24877.64    533.97 o
   1   4   6    53671.52    53093.55   1235.15 o
   2   4   6    78394.04    78152.97   2238.41 o
   3   4   6    60213.94    58624.67   1448.66 o
   4   4   6    15902.32    14826.83    760.61 o
   5   4   6    10587.14     8934.49    555.28 o
   6   4   6    15771.44    16968.18   1396.81 o
   7   4   6     1666.54     1576.99   1186.55 o
   8   4   6    32660.13    36532.47   1419.92 o
   9   4   6      911.17     1685.92    630.78 o
 -11   5   6     9689.79     9291.12    648.66 o
 -10   5   6       68.19     -233.83    914.07 o
  -9   5   6     7571.16     6603.25    443.50 o
  -8   5   6       97.81      -23.28    242.39 o
  -7   5   6     3716.17     3924.08    485.15 o
  -6   5   6    22030.09    22684.94    564.14 o
  -5   5   6    19341.48    18378.88    631.76 o
  -4   5   6   126391.54   132413.97   2392.30 o
  -3   5   6     5232.30     5269.31    182.39 o
  -2   5   6    18296.45    18259.64    575.22 o
  -1   5   6    11162.45    12045.42    584.37 o
   0   5   6    17993.04    19836.22    785.64 o
   1   5   6    40389.23    40427.34   1209.23 o
   2   5   6    48895.63    50031.97   1765.07 o
   3   5   6    56449.92    54658.32   1342.02 o
   4   5   6     8291.71     6323.96    678.74 o
   5   5   6      936.66      641.33    725.24 o
   6   5   6      498.96      937.73    927.50 o
   7   5   6    14426.98    15522.11   2220.60 o
   8   5   6     3103.89     3159.95    556.79 o
   9   5   6    11577.92    13145.59   3369.32 o
 -11   6   6      645.79     1321.07    516.81 o
 -10   6   6    18998.40    23249.23   2380.84 o
  -9   6   6     1789.88     1666.21    530.12 o
  -8   6   6     3525.01     3967.97    290.51 o
  -7   6   6     2421.44     2576.82    382.65 o
  -6   6   6    30107.48    31976.24    853.91 o
  -5   6   6    64282.08    71265.13   1817.25 o
  -4   6   6     7745.39     6211.35    429.38 o
  -3   6   6    39782.43    40118.94   1056.82 o
  -2   6   6    11855.03    11721.30    662.39 o
  -1   6   6     1451.00     1997.04    348.31 o
   0   6   6      401.78      384.98    377.02 o
   1   6   6    86207.66    85688.76   3429.76 o
   2   6   6    45164.44    46519.15    925.65 o
   3   6   6     7797.77     6545.86    627.24 o
   4   6   6    36075.35    34476.43   1330.08 o
   5   6   6     3646.41     3158.19    536.90 o
   6   6   6     2387.23     2006.38    745.59 o
   7   6   6      271.68     -601.82    473.91 o
   8   6   6    15754.91    15841.68   1582.16 o
   9   6   6     7377.16     9079.01   2831.39 o
 -10   7   6      782.94     1000.28   1117.05 o
  -9   7   6     3983.85     3599.29    442.83 o
  -8   7   6       22.47      517.93    554.05 o
  -7   7   6    29916.48    30637.04    652.29 o
  -6   7   6     9782.49     9985.08    518.79 o
  -5   7   6    26308.77    28144.28    970.18 o
  -4   7   6    41411.56    40542.73    976.02 o
  -3   7   6     2225.43     2648.19    339.17 o
  -2   7   6     3513.69     3969.77    294.94 o
  -1   7   6    20803.70    21543.02    532.35 o
   0   7   6    38036.11    40351.44    855.71 o
   1   7   6      275.02      278.11    448.69 o
   2   7   6    20043.57    19709.54    604.24 o
   3   7   6    25011.37    25343.73   1049.61 o
   4   7   6     2133.15     2562.14    583.34 o
   5   7   6     5387.64     4920.04    640.81 o
   6   7   6     8312.94    10342.81   1946.31 o
   7   7   6    11268.39    11212.08    993.75 o
   8   7   6     1464.11      560.53   1184.31 o
   9   7   6     6854.67     7565.56   2209.11 o
 -10   8   6     7266.80     9446.16    713.33 o
  -9   8   6     2181.48     2666.95    967.22 o
  -8   8   6     7816.43     7221.13    456.90 o
  -7   8   6     1938.35     1791.77    373.01 o
  -6   8   6    23932.80    23236.37    945.07 o
  -5   8   6    18456.78    19038.69    515.27 o
  -4   8   6     1473.30     1639.13    302.52 o
  -3   8   6     1786.07     1796.53    324.21 o
  -2   8   6      142.50       67.35    127.19 o
  -1   8   6    14542.71    14548.26    633.78 o
   0   8   6      967.68     1609.03    230.72 o
   1   8   6    31198.92    31102.61    846.26 o
   2   8   6     9813.96    10176.42    440.32 o
   3   8   6      144.93       21.05    372.34 o
   4   8   6     4635.33     4380.41    473.95 o
   5   8   6     2647.56     3103.29    883.66 o
   6   8   6       21.20      180.53   1273.33 o
   7   8   6       66.34      103.53    917.41 o
   8   8   6     3575.65     5188.10   1032.45 o
   9   8   6     3152.31     2142.25   1709.68 o
 -10   9   6      491.68     -175.53    277.49 o
  -9   9   6        9.38      326.53    853.83 o
  -8   9   6       42.72      509.62    318.56 o
  -7   9   6     3653.23     4006.02    402.30 o
  -6   9   6     4097.57     4126.05    573.76 o
  -5   9   6     3824.47     3501.54    379.71 o
  -4   9   6     9668.49    10762.75    537.13 o
  -3   9   6     3843.21     3829.65    469.49 o
  -2   9   6      676.47     1501.87    409.01 o
  -1   9   6     1671.76     1672.28    151.88 o
   0   9   6    17081.25    18388.42    369.85 o
   1   9   6     5268.35     5844.53    248.57 o
   2   9   6     1235.89     1077.29    465.83 o
   3   9   6     4153.05     3845.18    410.22 o
   4   9   6     2548.78     2576.57    465.98 o
   5   9   6        5.59       79.72    394.86 o
   6   9   6       15.69     1125.33    386.07 o
   7   9   6     3004.34     2946.94   1138.32 o
   8   9   6      294.91     1591.95    417.21 o
   9   9   6     3942.51     3931.26   1062.54 o
 -10  10   6       48.64      425.15   1062.88 o
  -9  10   6     1055.85     2810.19    474.42 o
  -8  10   6       23.34      579.72    353.33 o
  -7  10   6     1352.81     1129.66    224.43 o
  -6  10   6     1976.72     3102.25    836.43 o
  -5  10   6     1693.12     1224.78    370.70 o
  -4  10   6     5682.12     6761.39    355.90 o
  -3  10   6        8.33      -42.04    314.56 o
  -2  10   6     5707.78     4932.31    516.21 o
  -1  10   6        4.73     -374.60    543.02 o
   0  10   6     8071.11     7120.88    459.31 o
   1  10   6       72.72     -226.33    234.72 o
   2  10   6     2146.82     5359.85   1283.37 o
   3  10   6     2088.85     2253.15    353.31 o
   4  10   6     1281.32     1924.58    658.69 o
   5  10   6    13007.05    10245.22   1352.07 o
   6  10   6      161.72      -30.92    429.84 o
   7  10   6     3481.62     2616.42    508.83 o
   8  10   6      362.98     1012.01    398.87 o
 -10  11   6     2583.39     2595.43    586.70 o
  -9  11   6      663.83      710.46    475.58 o
  -8  11   6      143.74      423.84    225.72 o
  -7  11   6     6750.58     4998.99    668.88 o
  -6  11   6      114.69      212.14   1157.52 o
  -5  11   6    19378.18    19515.28   1626.11 o
  -4  11   6       54.03     -192.19    182.08 o
  -3  11   6      485.27     1053.41    308.97 o
  -2  11   6     1361.44     2472.01    369.49 o
  -1  11   6    27576.50    26541.77    749.44 o
   0  11   6     5948.95     5294.99    251.78 o
   1  11   6     9034.29    10581.18    415.68 o
   2  11   6     4029.66     4383.29    524.05 o
   3  11   6     8096.67     8233.18    721.44 o
   4  11   6     8381.83    10106.33    604.14 o
   5  11   6     1066.73      838.03    659.20 o
   6  11   6    11970.87    11495.12    598.74 o
   7  11   6      213.42     1047.86   1120.87 o
   8  11   6     1051.42     1700.85   1475.90 o
  -9  12   6      845.15     2528.00    914.07 o
  -8  12   6      152.78      679.75    305.75 o
  -7  12   6     2217.51     2372.61    524.24 o
  -6  12   6    15714.11    15054.15    624.59 o
  -5  12   6     1992.44     2653.40    258.35 o
  -4  12   6    16022.00    14088.22    590.18 o
  -3  12   6    18699.54    18258.48    665.72 o
  -2  12   6    18037.39    21361.75   1618.86 o
  -1  12   6     1878.07     2272.47    167.64 o
   0  12   6    18206.71    18513.84   1004.29 o
   1  12   6    46986.29    46676.00   1076.60 o
   2  12   6    10441.79    10420.79    434.93 o
   3  12   6     2092.10     1461.93    796.67 o
   4  12   6    23533.75    23920.79   1520.52 o
   5  12   6    19613.16    18699.65    706.45 o
   6  12   6     1257.54     1079.65    319.58 o
   7  12   6     2607.26     1503.83    837.63 o
   8  12   6     9399.64     9634.96    710.30 o
  -9  13   6     5238.63     6783.17    957.30 o
  -8  13   6     7862.76     7219.45    604.45 o
  -7  13   6     3307.35     3578.85    685.25 o
  -6  13   6      322.11      688.38    362.67 o
  -5  13   6    12414.76    13572.43    789.05 o
  -4  13   6    48599.38    46401.42   1636.17 o
  -3  13   6      103.57     -197.74    322.91 o
  -2  13   6    14994.10    16049.83   1870.66 o
  -1  13   6    30729.66    29826.92    970.58 o
   0  13   6    21740.73    21966.91    545.64 o
   1  13   6     1465.45      920.54    501.65 o
   2  13   6    43162.80    41928.87    867.67 o
   3  13   6    43114.60    41110.82   1613.55 o
   4  13   6      399.02     1565.65    581.72 o
   5  13   6     1505.34     1222.65    294.25 o
   6  13   6    15631.42    13036.44   1159.80 o
   7  13   6    17318.13    14753.24    835.45 o
   8  13   6      594.69     1215.60    432.60 o
  -9  14   6     6698.63     6523.16   1144.46 o
  -8  14   6      569.39      938.60    279.26 o
  -7  14   6     1200.40     -722.76   1041.62 o
  -6  14   6     6643.63     5782.99   1352.60 o
  -5  14   6    20695.38    20721.43    650.94 o
  -4  14   6     5385.75     4414.78    642.71 o
  -3  14   6    46826.22    47165.84   2120.17 o
  -2  14   6     9053.26     8433.10    830.29 o
  -1  14   6       65.59      188.02    435.13 o
   0  14   6        6.74      554.95    248.94 o
   1  14   6    48539.03    51911.23   1625.58 o
   2  14   6    32177.54    27773.39   1104.44 o
   3  14   6    14701.38    12473.94    742.52 o
   4  14   6    19209.52    19368.23   1375.10 o
   5  14   6      383.56      249.48    407.58 o
   6  14   6     6298.35     5919.04    478.91 o
   7  14   6      591.66     1584.94    427.38 o
  -8  15   6     2319.68     3507.59    717.97 o
  -7  15   6      360.58     1880.03    479.90 o
  -6  15   6     1717.30     3394.20    732.68 o
  -5  15   6     3741.48     3502.12    541.56 o
  -4  15   6    44479.57    44825.51   1738.13 o
  -3  15   6      606.08     1189.79    333.35 o
  -2  15   6    20777.36    19574.40   1106.42 o
  -1  15   6     1502.92     1063.44    255.31 o
   0  15   6    13141.64    12050.66    372.21 o
   1  15   6    19527.35    17885.04    849.26 o
   2  15   6    34174.72    33983.27   1444.76 o
   3  15   6    28483.34    27155.34   2528.24 o
   4  15   6     3868.67     3437.83    401.94 o
   5  15   6      144.29     2563.14    484.31 o
   6  15   6     1106.47     -411.82   1583.68 o
   7  15   6    20783.59    16990.35    878.80 o
  -8  16   6     1401.57     1465.20    693.88 o
  -7  16   6     1573.52     1058.34    874.14 o
  -6  16   6     1494.95     1219.40    447.76 o
  -5  16   6    12041.24    13134.53   1026.72 o
  -4  16   6     9194.01     8614.99    425.57 o
  -3  16   6    17314.22    14138.20   1468.52 o
  -2  16   6     1086.14     1484.01    316.12 o
  -1  16   6       52.13      621.37    435.78 o
   0  16   6     3619.95     3414.46    417.97 o
   1  16   6    21478.54    20921.79    849.26 o
   2  16   6    15021.23    15195.61    960.49 o
   3  16   6     7902.91     7574.42   1106.52 o
   4  16   6     5654.21     4919.20    601.38 o
   5  16   6     1205.66     2614.66    479.35 o
   6  16   6     3059.09     2356.90    408.01 o
  -7  17   6      112.25      733.31    596.28 o
  -6  17   6     6603.69     5896.92   1150.01 o
  -5  17   6     4560.40     4584.18    502.42 o
  -4  17   6     4565.52     5565.88    656.61 o
  -2  17   6     1314.12     1146.75    273.60 o
  -1  17   6     4196.37     5947.94    914.07 o
   0  17   6     3069.68     2467.14    431.91 o
   1  17   6     5964.09     3299.70    381.92 o
   2  17   6     3212.93     2821.06    202.15 o
   3  17   6     3378.30     2071.87    316.03 o
   4  17   6     5364.05     4629.86   1111.31 o
   5  17   6      166.83     -129.02    847.11 o
   6  17   6     2231.76     1922.58   1440.21 o
  -7  18   6    10131.61     8332.61    736.38 o
  -6  18   6       39.76      527.80    475.58 o
  -5  18   6       49.84     -507.27    338.18 o
  -4  18   6     6020.04     9312.33   1104.57 o
  -3  18   6      218.44      982.52    920.82 o
  -2  18   6    21564.37    20360.24   1589.36 o
  -1  18   6        3.49       27.93    935.33 o
   0  18   6     7580.17     8173.27    579.29 o
   1  18   6      330.57     -116.69    296.47 o
   2  18   6       15.27      155.38    679.87 o
   3  18   6     2787.44     3314.33    752.00 o
   4  18   6      704.38      841.78    417.87 o
   5  18   6     6871.42     6280.60   1034.89 o
  -6  19   6     4777.51     5870.23    846.84 o
  -5  19   6       93.55     -184.23   1615.57 o
  -4  19   6     2525.23     1841.87    649.58 o
  -3  19   6    22036.96    23689.50    865.25 o
  -2  19   6      198.77     -425.15    318.86 o
  -1  19   6    33450.10    32307.77   2895.18 o
   0  19   6     4259.75     4119.72    233.41 o
   1  19   6     1090.87     1339.34    303.76 o
   2  19   6      452.79      498.89    281.37 o
   3  19   6     5487.09     5613.14    536.95 o
   4  19   6    10886.07     9480.19   1902.55 o
   5  19   6     1159.20     2000.65    914.07 o
  -5  20   6      951.92     1582.95    635.13 o
  -4  20   6      782.09     1054.60    444.90 o
  -3  20   6      264.46     -494.56    368.04 o
  -2  20   6    40420.95    44380.19   3068.26 o
  -1  20   6     1278.92     1486.13   1217.99 o
   0  20   6    31549.17    33052.75   2755.11 o
   1  20   6     5363.17     4949.67    371.12 o
   2  20   6       47.61      233.38    341.63 o
   3  20   6     5654.28     5491.73    643.06 o
   4  20   6     4729.02     3363.74    701.50 o
  -4  21   6        9.82      819.02    573.55 o
  -3  21   6    13056.67    14752.24   1408.19 o
  -2  21   6      283.37      561.13    627.10 o
  -1  21   6    52610.04    51755.52   4335.57 o
   0  21   6     3828.20     3016.64    630.86 o
   1  21   6    12665.67    11353.82    922.88 o
   2  21   6       48.93     2273.87    886.69 o
   3  21   6      586.60      502.27    327.90 o
  -3  22   6      419.74      826.60    522.31 o
  -2  22   6    25683.31    20969.85   1150.06 o
  -1  22   6     1415.48     1166.31    546.81 o
   0  22   6    34030.19    31699.05   2242.67 o
   1  22   6     1700.59     2376.41    464.78 o
   2  22   6     1645.48     2115.38   1413.62 o
 -10   1   7     5515.38     4215.30    945.96 o
  -9   1   7      259.42      179.89    492.19 o
  -8   1   7    21602.06    19646.11    920.56 o
  -7   1   7      855.07     1615.42    559.09 o
  -6   1   7     3530.30     3433.04    456.97 o
  -5   1   7      886.11     1050.09    254.39 o
  -4   1   7    19992.65    19455.09    762.70 o
  -3   1   7     2939.35     2545.30    647.79 o
  -2   1   7     7234.93     7424.89    403.35 o
  -1   1   7     6262.94     7448.06    598.92 o
   0   1   7     1780.28     2432.07    363.76 o
   1   1   7      245.57      742.63    305.06 o
   2   1   7    13779.71    14569.38    499.16 o
   3   1   7     1765.00     1266.34    342.62 o
   4   1   7      309.60      517.27    339.41 o
   5   1   7      166.41      823.15    688.15 o
   6   1   7     2461.49     2570.60    533.45 o
   7   1   7     6667.48     8136.45    661.38 o
   8   1   7     1470.72    -1243.56    829.04 o
   9   1   7     4204.29     3564.06   1902.55 o
 -11   2   7      382.79      696.18    505.12 o
 -10   2   7     2716.50     2159.17    627.10 o
  -9   2   7    15586.00    13946.72    485.38 o
  -8   2   7     2268.31     2995.43    422.77 o
  -7   2   7    23745.20    22207.60    654.82 o
  -6   2   7     8837.38     9907.34    262.65 o
  -5   2   7       84.22      447.91    251.76 o
  -4   2   7     6441.88     7060.08    301.56 o
  -3   2   7    47983.36    44643.95    989.56 o
  -2   2   7    21268.93    20504.62    468.11 o
  -1   2   7     5182.72     5238.68    386.11 o
   0   2   7    35614.16    36265.41    871.55 o
   1   2   7    41486.27    40610.78   1041.23 o
   2   2   7     5497.90     5741.94    600.47 o
   3   2   7    15217.27    12889.09    713.53 o
   4   2   7    32215.89    31884.50   1178.09 o
   5   2   7     4695.98     2713.25    482.56 o
   6   2   7      897.22      497.61    402.09 o
   7   2   7     9256.70     9427.37   1860.03 o
   8   2   7    16195.79    21564.26   1116.13 o
   9   2   7        8.66     -774.19    601.98 o
 -11   3   7     1213.58     1260.88    860.93 o
 -10   3   7      930.41     -335.40    372.01 o
  -9   3   7     2633.24     3325.63    311.54 o
  -8   3   7    29089.22    28004.70   1250.18 o
  -7   3   7     8853.89     6975.71    467.34 o
  -6   3   7    17776.00    17533.18    682.89 o
  -5   3   7    17560.03    16528.69    758.95 o
  -4   3   7    17977.53    16670.61    718.35 o
  -3   3   7     3403.66     3311.48    283.66 o
  -2   3   7    19808.25    16212.11    610.01 o
  -1   3   7    99216.67   101951.57   3300.39 o
   0   3   7    26119.81    25336.94    944.82 o
   1   3   7    12607.40    12382.62    601.93 o
   2   3   7    77819.42    77375.58   2323.21 o
   3   3   7    36086.29    36536.77   1552.02 o
   4   3   7     4133.74     3985.05    274.58 o
   5   3   7      943.46     1154.20    750.08 o
   6   3   7    33355.85    32406.64   2302.20 o
   7   3   7    11069.94    11684.12   1791.97 o
   8   3   7     3326.60     3596.67   1432.01 o
   9   3   7     5082.91     6305.00   1215.54 o
 -11   4   7     6300.67     6247.06   1132.98 o
 -10   4   7      730.52      696.58    324.52 o
  -9   4   7     5209.79     5376.77    724.74 o
  -8   4   7     1133.84     1184.19    160.48 o
  -7   4   7    39687.97    38875.45    830.91 o
  -6   4   7    48786.86    48082.75   1389.92 o
  -5   4   7     5708.61     5291.73    381.77 o
  -4   4   7    23970.62    23996.06    692.42 o
  -3   4   7    19127.32    18665.82    769.47 o
  -2   4   7    59758.95    55746.23    888.38 o
  -1   4   7      271.26      449.35    332.43 o
   0   4   7   118391.45   118016.41   3151.45 o
   1   4   7    82772.50    82670.80   1884.38 o
   2   4   7     5250.31     4597.60    464.56 o
   3   4   7      961.46      929.35    659.13 o
   4   4   7    34462.91    38464.77   2003.59 o
   5   4   7    52535.52    50711.30   1551.09 o
   6   4   7      621.47     1657.12   1267.42 o
   7   4   7    35789.55    33757.76   3146.36 o
   8   4   7     9201.47    11733.58    744.30 o
   9   4   7      666.22     -248.79    417.35 o
 -11   5   7      141.02      872.92    325.36 o
 -10   5   7      366.58     1560.03    955.06 o
  -9   5   7       20.03      349.29    610.58 o
  -8   5   7    18417.31    19250.79    877.08 o
  -7   5   7    29246.88    26556.42    942.56 o
  -6   5   7    39403.18    39912.41   1433.87 o
  -5   5   7    43413.02    44441.42   1495.62 o
  -4   5   7       17.19      166.62    141.61 o
  -3   5   7      538.58        4.26    240.84 o
  -2   5   7     9092.61    10696.22    546.52 o
  -1   5   7   186044.64   181218.95   3636.52 o
   0   5   7    52373.91    50912.78   1652.66 o
   1   5   7    80588.77    80780.28   1783.68 o
   2   5   7    13927.41    14327.26    640.07 o
   3   5   7     3272.96     3066.22    401.25 o
   4   5   7    45676.05    43558.10   1259.63 o
   5   5   7     5787.49     6080.65    705.70 o
   6   5   7    55949.82    56252.58   1639.36 o
   7   5   7     1412.12      902.49    959.73 o
   8   5   7     4026.79     4225.84    720.47 o
   9   5   7      158.15     -829.36    552.91 o
 -11   6   7     3310.85     3349.85   1155.33 o
 -10   6   7     1219.72     1627.44    366.20 o
  -9   6   7        5.72     -339.37    238.16 o
  -8   6   7     3850.71     2110.57    341.89 o
  -7   6   7    25261.81    25372.18    654.18 o
  -6   6   7    33346.01    31213.69   1676.45 o
  -5   6   7    17027.50    16508.97    503.17 o
  -4   6   7     6594.88     7235.44    275.44 o
  -3   6   7     1083.07     1024.26    212.56 o
  -2   6   7    66529.45    74348.30   1586.03 o
  -1   6   7    10396.01     9278.39    438.79 o
   0   6   7   105704.25   105413.20   2728.83 o
   1   6   7    14368.92    14211.27    356.47 o
   2   6   7    31044.04    29695.03   1240.15 o
   3   6   7    13029.48    12563.76    737.63 o
   4   6   7     1976.76     1940.02    522.85 o
   5   6   7    67355.89    63500.82   2445.40 o
   6   6   7      118.01      655.42   1123.18 o
   7   6   7    26855.88    29130.06   2423.34 o
   8   6   7      226.85     5250.61   1976.95 o
   9   6   7       80.66      946.98   1585.56 o
 -10   7   7     2606.09     3752.88   1014.83 o
  -9   7   7     2958.64     3269.56    861.34 o
  -8   7   7      927.73     1289.28    377.57 o
  -7   7   7     2010.42     2558.88    484.84 o
  -6   7   7    33379.48    35037.21   1196.12 o
  -5   7   7     6488.85     7238.52    269.86 o
  -4   7   7    13613.32    13509.40    617.68 o
  -3   7   7      749.38      914.61    141.43 o
  -2   7   7     1186.40     1950.97    530.79 o
  -1   7   7    47465.58    48425.11   1418.06 o
   0   7   7      132.37      413.38    363.67 o
   1   7   7    41623.27    46367.41   1690.60 o
   2   7   7     1487.53     1780.38    384.15 o
   3   7   7     6515.85     5372.07    435.72 o
   4   7   7     8057.11     9483.22   1009.97 o
   5   7   7      480.18       81.73    552.37 o
   6   7   7    20018.83    21082.66    984.91 o
   7   7   7      250.08      966.07    723.74 o
   8   7   7     3427.51     4455.64    653.35 o
   9   7   7     3543.54     4542.74    601.39 o
 -10   8   7    19277.13    18552.15   1626.20 o
  -9   8   7      262.43     1219.24   1180.68 o
  -8   8   7      128.02      387.49    638.20 o
  -7   8   7     9622.57     8562.09   1245.71 o
  -6   8   7     2533.03     3082.87    340.84 o
  -5   8   7    32391.20    31866.47    985.74 o
  -4   8   7     3365.46     2972.45    203.54 o
  -3   8   7    16404.36    15906.87    610.84 o
  -2   8   7      193.69       55.88    405.01 o
  -1   8   7     4961.24     4742.45    234.43 o
   0   8   7     8590.75     9075.08    307.66 o
   1   8   7     3369.48     3973.63    446.40 o
   2   8   7    18098.35    17283.53   1291.77 o
   3   8   7     1910.67     1020.04    462.70 o
   4   8   7     8622.53     8646.90    854.06 o
   5   8   7     4169.09     2953.23    306.46 o
   6   8   7     2600.93     3493.44    772.21 o
   7   8   7      672.53     2880.82   1788.79 o
   8   8   7     1362.44     -479.78    668.54 o
 -10   9   7      894.92     1412.65    593.51 o
  -9   9   7    10872.91     9715.46    718.20 o
  -8   9   7       41.54      548.34    317.84 o
  -7   9   7     5441.53     4591.99    294.55 o
  -6   9   7    28011.88    31484.24    737.45 o
  -5   9   7    10497.19    11453.15    395.14 o
  -4   9   7    36177.06    34408.95    812.80 o
  -3   9   7      187.74      208.99    502.04 o
  -2   9   7     9926.48     8468.12    443.39 o
  -1   9   7        0.56      -74.79    242.35 o
   0   9   7     1106.04     1465.82    285.20 o
   1   9   7    11768.85    10540.47    572.96 o
   2   9   7    22140.13    20438.33    735.18 o
   3   9   7    26286.05    27656.92   1655.74 o
   4   9   7     3428.89     2665.32    443.97 o
   5   9   7    14714.12    13295.16    495.58 o
   6   9   7      922.41     2375.91   1248.76 o
   7   9   7      103.40      385.82    770.86 o
   8   9   7      867.46     -165.10    565.01 o
 -10  10   7    20100.18    20060.26   1274.26 o
  -9  10   7     2163.70     3227.22    318.68 o
  -8  10   7     2205.85     1151.17    503.19 o
  -7  10   7     5003.97     5201.01    207.64 o
  -6  10   7    11290.53    11638.40    889.33 o
  -5  10   7    40100.86    41460.04   1384.96 o
  -4  10   7     4480.27     4186.29    595.17 o
  -3  10   7    62158.42    55556.37   1323.30 o
  -2  10   7       10.46      576.48    220.61 o
  -1  10   7     2546.69     2521.28    271.28 o
   0  10   7      485.15      478.26    226.26 o
   1  10   7    18200.64    18713.16    619.02 o
   2  10   7    24094.83    23633.78    954.88 o
   3  10   7    13926.09    11307.37    838.17 o
   4  10   7    37735.73    39683.72   2151.67 o
   5  10   7     1013.24      332.44    488.70 o
   6  10   7     9075.54     8328.84   1336.58 o
   7  10   7        2.09     1700.47    981.84 o
   8  10   7     5613.92     5677.28   1380.72 o
 -10  11   7      976.92     -237.82    658.98 o
  -9  11   7    16275.66    17323.26    901.60 o
  -8  11   7     1063.70      222.12   1090.03 o
  -7  11   7      401.19       84.08    272.52 o
  -6  11   7    17375.56    18600.97    796.88 o
  -5  11   7     7181.09     7785.69    475.62 o
  -4  11   7    77540.20    74340.84   2452.72 o
  -3  11   7     2801.32     4439.46    809.05 o
  -2  11   7    62678.21    62575.46   2451.54 o
  -1  11   7       84.44      477.19    528.14 o
   0  11   7      389.44      155.14    205.34 o
   1  11   7    13741.93    12858.09    467.55 o
   2  11   7    25457.13    21652.05   1312.52 o
   3  11   7    49204.52    47872.99   2598.81 o
   4  11   7     6552.33     7189.57    458.71 o
   5  11   7    19238.68    20404.06   1662.65 o
   6  11   7      471.76       69.49   1078.59 o
   7  11   7     3311.25     3011.84    505.15 o
   8  11   7     1319.19     1161.56    963.43 o
  -9  12   7     4020.21     3000.17    730.25 o
  -8  12   7    11139.89    11978.02   1435.35 o
  -7  12   7      602.04      343.19    387.06 o
  -6  12   7       44.20      314.10    223.98 o
  -5  12   7    40264.56    41864.89    861.62 o
  -4  12   7       62.28      401.05    275.73 o
  -3  12   7    75849.30    75052.63   4662.92 o
  -2  12   7      716.70      319.13    293.23 o
  -1  12   7    15369.45    15336.18    697.17 o
   0  12   7    27520.19    28741.15   1014.65 o
   1  12   7    10885.15     9694.82    419.12 o
   2  12   7    45813.18    42932.33   1328.18 o
   3  12   7    20870.49    21799.25   1227.30 o
   4  12   7    21875.07    23923.77   2143.98 o
   5  12   7     8366.04    11077.20   1088.59 o
   6  12   7      980.07      753.57    972.33 o
   7  12   7      532.49      545.15    644.33 o
  -9  13   7    14365.51    14214.64    905.14 o
  -8  13   7       12.06      388.82    434.45 o
  -7  13   7     8931.41    10061.88    797.75 o
  -6  13   7     5972.88     7982.81    816.16 o
  -5  13   7     1197.08     1587.98    751.88 o
  -4  13   7    32251.47    33985.63   1536.09 o
  -3  13   7      499.91      122.46    434.71 o
  -2  13   7    31127.25    24153.76   3039.83 o
  -1  13   7    12485.38    12412.20    409.64 o
   0  13   7      886.62      965.19    267.77 o
   1  13   7    37441.23    39008.55   1166.30 o
   2  13   7    14931.88    12829.19    653.70 o
   3  13   7    14475.16    12906.05    496.42 o
   4  13   7    22190.76    20409.31   1515.45 o
   5  13   7     2070.22     2425.59    688.97 o
   6  13   7    10252.18    10339.83    760.36 o
   7  13   7     5740.95     7498.29    645.95 o
  -9  14   7     1806.29     1295.79    564.56 o
  -8  14   7    16097.06    14728.14   1285.60 o
  -7  14   7     4799.33     4317.92    365.89 o
  -6  14   7     7111.78     6263.56   1756.92 o
  -5  14   7    13486.17    12007.41    682.06 o
  -4  14   7     1124.55     1400.93    261.40 o
  -3  14   7    19666.34    16970.71   1524.88 o
  -2  14   7    12765.10    14837.99   1711.23 o
  -1  14   7    11086.66     9733.96    296.58 o
   0  14   7    26721.09    27115.46    689.66 o
   1  14   7       59.92     1015.08    323.18 o
   2  14   7    12671.97    10906.55    972.37 o
   3  14   7     2563.08     2797.73    690.36 o
   4  14   7     4903.90     3782.65    561.32 o
   5  14   7    14511.79    11774.02   1362.31 o
   6  14   7      615.80      242.94    882.19 o
   7  14   7     9772.52    10022.93   1199.69 o
  -8  15   7     6037.46     3937.29    442.36 o
  -7  15   7    11397.11    10314.68    874.16 o
  -6  15   7     3700.24     3742.08    323.34 o
  -5  15   7      350.01     -426.46    971.72 o
  -4  15   7     1511.72     1376.61    300.12 o
  -3  15   7     6772.71     7472.62   1089.63 o
  -2  15   7     3937.58     4086.61    585.00 o
  -1  15   7    23086.71    23936.92    809.33 o
   0  15   7     1458.04     1821.42    739.45 o
   1  15   7     8838.58     9876.50    363.29 o
   2  15   7     1050.22     2176.00    334.44 o
   3  15   7     1215.65     1439.65    282.34 o
   4  15   7     2110.02     2210.42    555.35 o
   5  15   7       33.42     1927.85   1406.38 o
   6  15   7    11021.49    13208.41   1285.92 o
  -8  16   7     5690.05     4943.97    972.64 o
  -7  16   7     9333.69     8382.19   1058.55 o
  -6  16   7     5317.46     6062.51    658.57 o
  -5  16   7      869.40      612.24    326.94 o
  -4  16   7     1409.48      935.37    200.13 o
  -3  16   7      937.99     1027.63    268.84 o
  -2  16   7    17533.15    22323.45   2657.19 o
  -1  16   7     2058.57     1813.39    455.98 o
   0  16   7     7779.70     8520.59    888.93 o
   1  16   7     2372.95     2971.38    414.99 o
   2  16   7      364.13      344.11    265.02 o
   3  16   7      107.30      638.26    365.89 o
   4  16   7      296.20     1106.64    552.70 o
   5  16   7     4694.39     5066.92    803.88 o
   6  16   7       42.29     2930.34    976.28 o
  -7  17   7     5253.86     5148.22   1211.61 o
  -6  17   7     2991.21     2467.56    573.78 o
  -5  17   7     1012.39      887.64    326.73 o
  -4  17   7     1378.98     2921.11    473.91 o
  -3  17   7     4541.16     4138.11    443.54 o
  -2  17   7     1171.07       42.52    478.29 o
  -1  17   7    17932.64    19486.62   4230.25 o
   0  17   7     3431.95     2761.46    535.49 o
   1  17   7     3220.87     2258.69    412.76 o
   2  17   7     4381.25     4060.26    600.51 o
   3  17   7      177.85     -386.60    334.60 o
   4  17   7      223.77     1420.10    807.66 o
   5  17   7      747.48      217.24    406.95 o
  -7  18   7     3634.47     3087.80    856.04 o
  -6  18   7     8198.57     8353.41    905.49 o
  -5  18   7      240.85      207.68    427.04 o
  -4  18   7      669.88      171.07    726.75 o
  -3  18   7       10.40      658.04    794.68 o
  -2  18   7    11866.19     9061.08   1403.00 o
  -1  18   7     2095.57     2808.30    782.17 o
   0  18   7     6608.98     6081.82    639.63 o
   1  18   7      436.43       41.96    285.51 o
   2  18   7      832.55     2405.90    691.46 o
   3  18   7       37.98     -557.25    839.67 o
   4  18   7       65.77      581.25    382.51 o
   5  18   7     4679.50     4279.97    634.63 o
  -6  19   7      303.78     1413.21    537.55 o
  -5  19   7     1133.45     2526.58    329.95 o
  -4  19   7     3187.27     2611.15    380.46 o
  -3  19   7     1476.04     1478.12    800.82 o
  -2  19   7     3230.08     2510.90    837.34 o
  -1  19   7     9288.03    12126.65   1049.51 o
   0  19   7      586.83     1982.71    682.82 o
   1  19   7     5307.65     3298.47    665.55 o
   2  19   7      401.70     2168.80    627.10 o
   3  19   7     3583.65     3525.57    744.01 o
   4  19   7     1785.05     1285.91    967.22 o
  -5  20   7     1052.54     1408.26    318.76 o
  -4  20   7      237.48       59.63    604.45 o
  -3  20   7     6018.06     6462.54   1021.73 o
  -2  20   7       56.61      286.98   1052.25 o
  -1  20   7     3019.68     2560.01   1004.23 o
   0  20   7      994.90     1102.13    262.45 o
   1  20   7     1128.48     4315.28    658.98 o
   2  20   7     5150.21     4562.23    563.52 o
   3  20   7     1012.58     1956.35    349.35 o
  -4  21   7     6248.88     6963.74    598.30 o
  -3  21   7       23.29      211.52    405.01 o
  -2  21   7     6676.40     4994.67    706.67 o
  -1  21   7     1519.25     1872.11    511.41 o
   0  21   7       18.25     -140.01    310.15 o
   1  21   7       33.74     -382.05    386.77 o
   2  21   7     3989.39     3346.81    423.68 o
  -2  22   7     3320.21     4592.63    905.43 o
  -1  22   7       89.38     -381.78    325.48 o
   0  22   7     4546.76     5040.93   1721.86 o
   1  22   7     4548.62     6132.00    871.56 o
 -11   0   8     3441.32     3720.06    999.10 o
 -10   0   8      543.20      446.41    616.47 o
  -9   0   8    17699.19    19094.58   1360.48 o
  -8   0   8    11827.73     7918.83   1380.28 o
  -7   0   8    16590.00    16846.96   1234.99 o
  -6   0   8    23914.37    25813.14    676.99 o
  -5   0   8     3189.25     2939.24    426.49 o
  -4   0   8     1893.46     1867.15    163.89 o
  -3   0   8        7.51      189.73    666.01 o
  -2   0   8    15420.93    15796.70    680.83 o
  -1   0   8    15910.69    17205.70   1114.29 o
   0   0   8    79739.97    80353.23   3657.58 o
   1   0   8    32966.03    32087.99   1126.15 o
   2   0   8    25654.45    22628.33   1770.38 o
   3   0   8    24353.16    24555.96   1662.64 o
   4   0   8     3361.53     4526.87    987.29 o
   5   0   8     1322.88     1446.69    627.70 o
   6   0   8     1150.65     3766.68   1689.97 o
   7   0   8    40628.83    40899.46   2274.55 o
   8   0   8     7027.37    10331.15   1041.62 o
   9   0   8    23682.48    28952.73   2083.24 o
 -11   1   8       50.77     -510.18    408.14 o
 -10   1   8      116.52      765.27    425.15 o
  -9   1   8     7210.54     6022.77   1119.91 o
  -8   1   8    15363.61    15275.02    635.47 o
  -7   1   8    17113.82    16530.91    439.68 o
  -6   1   8    13007.63    15028.80    677.94 o
  -5   1   8    32404.86    34265.99    480.59 o
  -4   1   8     3558.72     3757.57    296.56 o
  -3   1   8      326.08      490.76    232.12 o
  -2   1   8     5047.00     5581.41    393.33 o
  -1   1   8    31921.92    32998.48    670.91 o
   0   1   8    18401.09    16872.26    826.04 o
   1   1   8    26021.49    24593.30    575.15 o
   2   1   8    26447.97    22736.72   1291.59 o
   3   1   8    21573.03    23255.12   1259.63 o
   4   1   8     2253.12     2744.69    538.20 o
   5   1   8      100.00      420.88    459.00 o
   6   1   8    14743.92    16249.40   1511.11 o
   7   1   8     1017.28     2580.91    544.08 o
   8   1   8    36411.15    35838.25   2270.18 o
   9   1   8     3275.21     3708.25    621.36 o
 -11   2   8     5066.15     6565.38   1849.40 o
 -10   2   8      324.95      291.41   1222.31 o
  -9   2   8     1209.10      858.80    292.61 o
  -8   2   8    13400.47    11755.40    584.66 o
  -7   2   8     5610.65     4849.11    445.23 o
  -6   2   8    37530.28    38626.07   1154.86 o
  -5   2   8    13225.69    12122.43    448.27 o
  -4   2   8    10949.58    11322.52    588.81 o
  -3   2   8    13485.90    11843.47    337.94 o
  -2   2   8     1850.06     1387.03    389.59 o
  -1   2   8    18147.41    18363.58    769.60 o
   0   2   8    55638.79    55081.49   1458.15 o
   1   2   8     9843.72     9861.28    670.22 o
   2   2   8    43456.68    43556.30   1020.35 o
   3   2   8     2655.50     3590.29    261.43 o
   4   2   8     6454.07     6303.67    392.84 o
   5   2   8    10471.44     9210.74    873.29 o
   6   2   8        1.71      916.71    796.04 o
   7   2   8    27978.63    22004.11   1021.98 o
   8   2   8       71.01     2654.42   1116.68 o
   9   2   8    10568.00    11181.48   1493.12 o
 -11   3   8       93.98      403.89    807.79 o
 -10   3   8     2387.06     2297.20    342.24 o
  -9   3   8    16847.70    16863.85   1010.40 o
  -8   3   8      638.84      101.56    335.40 o
  -7   3   8    23319.31    22644.17    908.46 o
  -6   3   8     1774.49     1181.72    313.35 o
  -5   3   8    25422.99    27200.55    684.16 o
  -4   3   8    45463.40    43752.70    696.55 o
  -3   3   8     1238.28     1399.10    184.04 o
  -2   3   8    51519.58    48896.32    738.79 o
  -1   3   8    13701.62    14238.91    672.98 o
   0   3   8     9661.95     8019.89    370.35 o
   1   3   8    59468.44    62746.41   2053.44 o
   2   3   8      908.04      840.41    389.95 o
   3   3   8    51352.22    52467.35   1366.44 o
   4   3   8     4379.38     3266.58    414.08 o
   5   3   8     1649.13     1379.27    352.78 o
   6   3   8    15905.49    15414.89   1883.17 o
   7   3   8      395.88     -113.37   1445.51 o
   8   3   8    13099.80    14059.52   1214.49 o
   9   3   8     1411.21     1058.12   1311.62 o
 -11   4   8     3077.57     1788.91    573.95 o
 -10   4   8     7566.62     7651.95    716.32 o
  -9   4   8     6831.86     7853.87    751.38 o
  -8   4   8    28032.26    26815.17   1118.85 o
  -7   4   8      767.17     1043.99    437.50 o
  -6   4   8    14232.89    16126.43    804.46 o
  -5   4   8     9984.04     9959.73    413.76 o
  -4   4   8       22.76      307.24    213.80 o
  -3   4   8   130367.18   126047.77   1705.37 o
  -2   4   8      297.77      280.79    454.10 o
  -1   4   8    61904.65    55180.18   1859.20 o
   0   4   8     4090.58     3701.53    417.11 o
   1   4   8      588.20     1025.56    463.43 o
   2   4   8    60695.13    60598.68   1803.71 o
   3   4   8    14984.06    13464.45    455.49 o
   4   4   8    34971.88    32783.23   1564.14 o
   5   4   8     6932.94     7812.12   1113.78 o
   6   4   8     4038.12     5478.91   2168.22 o
   7   4   8     2237.33      160.37    624.02 o
   8   4   8     5804.84     6627.37    686.55 o
   9   4   8     2353.95     4634.08   2136.38 o
 -11   5   8     6944.42     6458.40    550.10 o
 -10   5   8      651.54      837.37   1014.07 o
  -9   5   8    21646.04    23029.31    910.35 o
  -8   5   8     6926.70     7171.69    511.52 o
  -7   5   8     5775.35     5018.58    673.39 o
  -6   5   8       40.61      241.45    270.01 o
  -5   5   8      812.79      -25.05    264.29 o
  -4   5   8    67831.55    67978.41   2093.72 o
  -3   5   8      215.58      566.94    340.14 o
  -2   5   8   117040.80   111227.35   1600.02 o
  -1   5   8     3453.34     3393.84    195.84 o
   0   5   8    16367.44    15703.58    857.25 o
   1   5   8     4265.81     4228.15    321.22 o
   2   5   8    25269.81    26575.82    806.47 o
   3   5   8    61208.50    55070.00   1512.23 o
   4   5   8    10082.21    10103.95    863.19 o
   5   5   8    28471.71    29347.99   1065.26 o
   6   5   8      249.29     1378.87    548.40 o
   7   5   8        4.83     -635.44    947.51 o
   8   5   8      527.80     -275.46    535.51 o
 -10   6   8    26853.78    25121.34   1664.61 o
  -9   6   8     3880.40     3337.20    347.69 o
  -8   6   8     9899.83    10507.06    670.20 o
  -7   6   8     3662.39     3811.60    659.68 o
  -6   6   8     2440.66     1775.53    404.81 o
  -5   6   8     9212.41    10100.32    535.59 o
  -4   6   8    15883.88    16928.03    530.95 o
  -3   6   8    86383.84    81302.91   2305.36 o
  -2   6   8     8437.36     8611.09    317.27 o
  -1   6   8    18011.78    15671.60    554.68 o
   0   6   8    22562.79    19825.82    925.79 o
   1   6   8    19300.13    17360.19    781.47 o
   2   6   8     7182.11     7821.11    660.35 o
   3   6   8     9382.34     8620.25    565.60 o
   4   6   8    43740.48    50501.81   2749.16 o
   5   6   8      101.50      -54.88    443.02 o
   6   6   8    13147.79    14323.53    785.03 o
   7   6   8     2851.48     2212.73    446.91 o
   8   6   8     2296.10     5477.75   2182.98 o
 -10   7   8      284.05     -427.80    438.76 o
  -9   7   8    14199.03    16607.07    640.17 o
  -8   7   8     6658.67     5777.60    673.42 o
  -7   7   8      941.86     1208.09    489.19 o
  -6   7   8      123.95      649.34    389.67 o
  -5   7   8    33265.11    32863.35   1245.92 o
  -4   7   8    27429.51    27921.59   1083.76 o
  -3   7   8     1681.95     1850.47    343.34 o
  -2   7   8    17098.56    15503.17    307.26 o
  -1   7   8    24725.27    23664.75    534.79 o
   0   7   8      205.00      153.00    237.79 o
   1   7   8     4111.36     4283.27    367.58 o
   2   7   8    15300.91    13899.39    795.75 o
   3   7   8    15079.48    15733.60   1107.52 o
   4   7   8       29.73     -241.54    427.70 o
   5   7   8    35482.63    38667.38   1948.34 o
   6   7   8     3985.16     1942.34    433.01 o
   7   7   8     2302.16     4412.16    530.54 o
   8   7   8      293.99     1898.45    829.04 o
 -10   8   8    13083.83    14393.89   1175.14 o
  -9   8   8      678.21      262.24    559.43 o
  -8   8   8     1444.74     2508.44   1433.00 o
  -7   8   8     1154.58      670.59    653.54 o
  -6   8   8     6892.87     6108.42    278.16 o
  -5   8   8     1394.63     1684.04    322.06 o
  -4   8   8     4417.52     4364.75    330.19 o
  -3   8   8    23229.13    22441.95    808.96 o
  -2   8   8     2855.50     2785.19    378.68 o
  -1   8   8     7678.44     7107.87    461.33 o
   0   8   8    11769.38    12343.00    773.17 o
   1   8   8      534.04      495.51    192.25 o
   2   8   8      803.43      625.68    269.36 o
   3   8   8     4184.20     5311.66    476.44 o
   4   8   8    11134.55    11701.53    581.47 o
   5   8   8     1831.45      435.27    347.51 o
   6   8   8     8337.15     9824.58    611.17 o
   7   8   8     4301.10     5007.39    521.56 o
   8   8   8      479.38      336.94   1178.20 o
 -10   9   8      486.15     -241.25    708.22 o
  -9   9   8     2442.87     1010.59    613.58 o
  -8   9   8     1035.66      649.32    288.14 o
  -7   9   8     1240.46     1290.52    565.84 o
  -6   9   8     1431.59      488.00    417.55 o
  -5   9   8       51.37      879.68    435.69 o
  -4   9   8     2964.40     2735.78    174.94 o
  -3   9   8      868.50     1339.65    420.35 o
  -2   9   8     3873.78     3516.01    212.63 o
  -1   9   8      424.42      514.88    264.34 o
   0   9   8     6950.73     7492.91    464.19 o
   1   9   8      417.32      235.50    523.10 o
   2   9   8     1483.98      784.41    226.98 o
   3   9   8     1248.27     1718.48    432.55 o
   4   9   8     2195.15     2426.61    479.27 o
   5   9   8    10537.25    10757.56    609.71 o
   6   9   8     1407.38      562.79    794.83 o
   7   9   8      338.32      449.31    957.30 o
 -10  10   8       20.84     2359.58    552.70 o
  -9  10   8     1546.03     1472.59    403.41 o
  -8  10   8      107.62      472.89    185.93 o
  -7  10   8     1132.24     2058.18    642.23 o
  -6  10   8     2543.89     2545.80    367.59 o
  -5  10   8     6059.07     5854.35    346.39 o
  -4  10   8     2974.27     3152.42    197.26 o
  -3  10   8      805.43     1495.95    767.06 o
  -2  10   8     6058.26     6375.64    652.79 o
  -1  10   8       81.08      590.54    441.17 o
   0  10   8    12920.58    13151.91    503.78 o
   1  10   8     7517.48     7252.77    572.54 o
   2  10   8     3085.36     3280.75    234.50 o
   3  10   8     2446.83     1441.76    790.40 o
   4  10   8        5.14     -441.18    294.12 o
   5  10   8     6171.73     6427.62    634.26 o
   6  10   8      205.77      837.96    459.46 o
   7  10   8     3178.85     3289.98    447.42 o
   8  10   8        2.40     -123.39   1251.63 o
  -9  11   8     4012.98     3328.73    338.66 o
  -8  11   8      453.16     1076.99    915.23 o
  -7  11   8     1041.24      133.94    354.36 o
  -6  11   8     8140.06     7192.81    478.93 o
  -5  11   8    19048.62    18663.36    905.50 o
  -4  11   8       80.50       90.11    507.25 o
  -3  11   8     1623.61     1553.80    466.38 o
  -2  11   8     1643.62     2219.55    389.89 o
  -1  11   8    34616.92    34413.80    993.08 o
   0  11   8     6552.44     6499.04    562.42 o
   1  11   8    14942.68    15131.76    433.68 o
   2  11   8     2682.99     2849.86    267.98 o
   3  11   8     4216.81     4190.93    914.34 o
   4  11   8     7222.13     7589.34    665.93 o
   5  11   8     4547.87     5336.92    822.54 o
   6  11   8    10074.00    10996.16   1156.73 o
   7  11   8       13.38     -491.37    327.58 o
  -9  12   8      413.63      413.60    311.76 o
  -8  12   8     3371.38     2802.95    610.56 o
  -7  12   8     6122.88     6377.10    571.96 o
  -6  12   8    15325.08    18643.92   1402.19 o
  -5  12   8      289.89     -236.91    805.96 o
  -4  12   8    13445.53    11992.48    608.29 o
  -3  12   8    28952.26    30618.36   1082.20 o
  -2  12   8     3586.22     3537.72    316.99 o
  -1  12   8     4222.34     4250.52    514.53 o
   0  12   8    32726.47    31943.31   1641.05 o
   1  12   8    21095.55    19878.77   1112.28 o
   2  12   8     1118.35     1305.05    754.61 o
   3  12   8     4834.90     4204.23    395.81 o
   4  12   8    19070.08    20500.90   1198.06 o
   5  12   8     7122.76     7402.71    838.06 o
   6  12   8     2614.85     2418.01    478.65 o
   7  12   8     2746.83     3625.93    984.91 o
  -9  13   8    14309.19    15260.61    617.91 o
  -8  13   8    11136.34    11613.23    705.70 o
  -7  13   8       27.66     -300.88    308.23 o
  -6  13   8     7796.17     6701.14   1231.38 o
  -5  13   8    13663.14    11947.68    991.05 o
  -4  13   8    29248.30    28079.73    710.62 o
  -3  13   8      374.75      263.49    303.76 o
  -2  13   8    57220.22    60948.46   3325.99 o
  -1  13   8    24229.71    22420.79    597.75 o
   0  13   8      640.65      858.92    192.72 o
   1  13   8      814.95     1635.94    467.75 o
   2  13   8    31250.84    33520.91   1107.83 o
   3  13   8    23748.64    23235.58   1049.34 o
   4  13   8     1304.01     1090.24    433.04 o
   5  13   8    15073.22    15677.80   1140.50 o
   6  13   8     6103.68     7113.68    798.62 o
   7  13   8     2011.90      395.28    850.30 o
  -8  14   8    13945.70    13001.21   1741.66 o
  -7  14   8    15774.95    14096.16   1195.92 o
  -6  14   8     1783.12     2646.86    859.11 o
  -5  14   8     5205.20     4499.76    577.52 o
  -4  14   8     5273.59     3746.73    316.70 o
  -3  14   8    66566.70    69341.43   3968.14 o
  -2  14   8     2733.16     2671.28    333.33 o
  -1  14   8    35414.90    32480.69    979.89 o
   0  14   8     4787.92     4770.63    321.89 o
   1  14   8    16489.23    16805.49    823.91 o
   2  14   8    12305.76    11465.35    645.22 o
   3  14   8    18023.14    13706.41   1213.63 o
   4  14   8    42242.43    39163.28   1897.32 o
   5  14   8       25.82      429.20    323.33 o
   6  14   8      631.58     1703.07    538.04 o
  -8  15   8     9387.42     9024.38   3252.40 o
  -7  15   8     4261.50     4812.31   1316.28 o
  -6  15   8     1065.37     1156.68    799.60 o
  -5  15   8     4699.74     3310.45    914.65 o
  -4  15   8    38007.90    38178.41   1154.31 o
  -3  15   8     1512.37     1146.82    999.10 o
  -2  15   8    69977.39    72226.13   1812.26 o
  -1  15   8     2924.12     2192.92    501.11 o
   0  15   8      500.25      424.20    163.92 o
   1  15   8     3470.98     3635.25    480.09 o
   2  15   8    20226.31    17695.96    715.17 o
   3  15   8    32230.79    33227.98   1094.36 o
   4  15   8     5683.40     6557.70   1355.27 o
   5  15   8    16498.32    17409.44   1613.25 o
   6  15   8      650.12      911.09    423.47 o
  -8  16   8    10201.93     7719.44    772.35 o
  -7  16   8     1556.18      939.12    535.23 o
  -6  16   8      252.26      579.24    651.01 o
  -5  16   8     5473.83     2886.56    825.67 o
  -4  16   8       41.69      -68.07    431.10 o
  -3  16   8    26468.78    25704.56   1960.08 o
  -2  16   8       21.45     1273.39    454.45 o
  -1  16   8    18014.59    21179.69   1119.15 o
   0  16   8       44.74     2490.34   1094.76 o
   1  16   8     1125.31     1174.80    563.89 o
   2  16   8    10233.68     9808.75    813.09 o
   3  16   8     4492.88     4125.88    927.38 o
   4  16   8    18980.10    17370.36   1357.13 o
   5  16   8       95.44      803.38   2136.38 o
  -7  17   8     3156.49     4500.13   1176.35 o
  -6  17   8     2670.97     1354.72    799.41 o
  -5  17   8      786.11      589.64    300.08 o
  -4  17   8     2894.92     2495.13    414.97 o
  -3  17   8      281.62      786.53    690.87 o
  -2  17   8     5619.72     4891.53    516.62 o
  -1  17   8     1529.46       10.58    503.54 o
   0  17   8     1834.78     1711.80    415.75 o
   1  17   8     3961.68     4284.31    400.98 o
   2  17   8       78.92     1092.22    493.25 o
   3  17   8     5075.62     4670.09    505.12 o
   4  17   8      188.95     1554.96    486.76 o
   5  17   8     4611.78     4012.50    592.45 o
  -6  18   8     4475.09     5553.16    828.43 o
  -5  18   8     3066.05     3634.72    731.45 o
  -4  18   8     1947.87     1223.59    619.42 o
  -3  18   8       54.87     -924.70    616.47 o
  -2  18   8     1717.58     2428.00   1456.14 o
  -1  18   8     1771.79     2140.48    657.91 o
   0  18   8     5743.80     6887.41   1172.44 o
   1  18   8     6377.63     7576.23    614.27 o
   2  18   8     1815.15     1967.44   1164.66 o
   3  18   8     2329.57     4254.06   1498.65 o
   4  18   8       48.57     -352.18   2147.01 o
  -6  19   8     7947.25     8433.33   1155.03 o
  -5  19   8    11691.21    11868.52    900.10 o
  -4  19   8        5.52     1311.93    760.17 o
  -3  19   8       61.44      459.60    487.85 o
  -2  19   8       69.46      408.99    935.33 o
  -1  19   8    12052.59    12769.40    649.28 o
   0  19   8     8050.77    10695.27   1086.62 o
   1  19   8    11431.24     9108.58    769.04 o
   2  19   8    15811.79    16923.46   1723.01 o
   3  19   8      114.40     -502.96    335.31 o
   4  19   8        5.08      597.71    508.42 o
  -5  20   8     5562.82     4258.83   1094.76 o
  -4  20   8     8153.55     7750.04    949.08 o
  -3  20   8        4.46      150.87    466.38 o
  -2  20   8     7869.30     8184.14    914.07 o
  -1  20   8     2213.32     1788.61   1108.01 o
   0  20   8    34669.08    37571.45    987.53 o
   1  20   8    14602.80    16708.25   2402.10 o
   2  20   8     9210.61     8352.19   1412.47 o
   3  20   8     2918.27     2923.34    854.18 o
  -3  21   8      615.85     1471.73   1337.76 o
  -2  21   8      904.76     1695.04    402.52 o
  -1  21   8    26820.84    31434.77   2095.57 o
   0  21   8    11181.09     9121.40    727.97 o
   1  21   8    23246.93    25409.55   2774.18 o
 -11   1   9      214.03     1554.95    690.87 o
 -10   1   9      416.30     1147.91    510.18 o
  -9   1   9     1845.32      629.55    379.20 o
  -8   1   9     4813.55     4670.07    422.44 o
  -7   1   9        0.90      122.97    217.28 o
  -6   1   9     5403.64     4739.21    412.38 o
  -5   1   9     8116.27     8803.35    404.90 o
  -4   1   9     7553.30     7553.27    340.11 o
  -3   1   9      350.77      500.95    343.45 o
  -2   1   9    22746.69    20302.04    911.05 o
  -1   1   9     2945.86     2725.33    288.37 o
   0   1   9       77.20      466.16    280.45 o
   1   1   9       51.80     -284.29    189.53 o
   2   1   9    17472.28    17575.88   1055.85 o
   3   1   9     2678.55     3376.96    676.63 o
   4   1   9     2966.68     3336.55    904.88 o
   5   1   9      572.88     2048.11    638.20 o
   6   1   9     1592.96     1967.95    437.18 o
   7   1   9     1772.77     1727.39   1052.41 o
   8   1   9     1365.39     2795.54    601.38 o
 -10   2   9     2262.86     3110.32   1126.65 o
  -9   2   9     1738.99      729.55    405.01 o
  -8   2   9     5757.23     5493.39    295.39 o
  -7   2   9    24213.78    21129.56   1071.34 o
  -6   2   9     7861.95     8055.07    633.55 o
  -5   2   9     1536.54     1493.93    276.64 o
  -4   2   9    48064.81    48358.82    962.26 o
  -3   2   9    49078.46    45775.06   1186.75 o
  -2   2   9      169.46      995.67    275.18 o
  -1   2   9    11557.48    11351.02    340.73 o
   0   2   9     9333.11     9403.77    660.71 o
   1   2   9    15126.55    13581.57    571.98 o
   2   2   9      120.35      775.23    312.04 o
   3   2   9    43090.92    42532.57    878.35 o
   4   2   9     4457.82     5037.29    867.23 o
   5   2   9      904.66     1826.05    686.92 o
   6   2   9      770.10     2120.78    447.59 o
   7   2   9     9724.36    11468.64    737.18 o
   8   2   9    12928.38    10702.97    939.50 o
 -11   3   9      478.89    -1179.79    786.53 o
 -10   3   9     5679.75     3820.34    382.64 o
  -9   3   9    12364.54    12910.53    847.82 o
  -8   3   9    14249.58    12954.33    905.77 o
  -7   3   9      346.98      167.16    597.63 o
  -6   3   9    20359.94    19196.78    759.76 o
  -5   3   9    75609.70    81750.34   1215.27 o
  -4   3   9    13730.68    14107.25    599.85 o
  -3   3   9    14327.95    14796.49   1161.40 o
  -2   3   9    28222.57    27287.16    823.13 o
  -1   3   9    50304.98    50442.71   1362.42 o
   0   3   9     4301.51     3620.05    441.72 o
   1   3   9    30351.41    31021.97    705.58 o
   2   3   9    73520.81    80603.08   2694.33 o
   3   3   9     3011.03     3678.67    267.72 o
   4   3   9     5927.70     5674.93    748.18 o
   5   3   9     6169.14     6319.35    748.65 o
   6   3   9    20742.93    22003.86   1663.00 o
   7   3   9     4502.71     4943.79    623.93 o
   8   3   9    11287.23    11201.48   2038.96 o
 -11   4   9    21020.48    21447.61   3231.14 o
 -10   4   9     4822.73     5640.45    426.00 o
  -9   4   9     2368.65     2863.96   1042.20 o
  -8   4   9     1073.49      813.36    336.43 o
  -7   4   9    22669.27    20586.63    693.72 o
  -6   4   9    39052.38    43572.67   1033.03 o
  -5   4   9    14831.13    14059.09    429.75 o
  -4   4   9   107021.95   107512.61   2106.07 o
  -3   4   9     9910.71     7036.77    908.36 o
  -2   4   9     5209.27     6774.39    263.02 o
  -1   4   9     1063.02      856.18    326.40 o
   0   4   9    91310.27    90078.20   1494.21 o
   1   4   9    50137.70    48196.56    992.58 o
   2   4   9    13040.35    13721.93    357.35 o
   3   4   9    48058.49    47733.97   1591.25 o
   4   4   9     5158.46     6127.70    483.01 o
   5   4   9     6202.97     5077.99    987.98 o
   6   4   9     3029.35     2445.99    434.50 o
   7   4   9    29793.07    27523.71   1150.97 o
   8   4   9     7523.87     7356.35   1339.22 o
 -10   5   9    20321.64    21940.77   2153.92 o
  -9   5   9     1779.67     1930.22    281.81 o
  -8   5   9     1380.64     1537.95    282.82 o
  -7   5   9    12976.45    12161.07   1018.41 o
  -6   5   9    21605.52    20766.62    691.98 o
  -5   5   9   133113.39   138290.03   2528.22 o
  -4   5   9     1562.27     1782.06    414.59 o
  -3   5   9    33450.84    34991.25    727.54 o
  -2   5   9      469.59      278.62    349.75 o
  -1   5   9    47866.19    51775.17    965.15 o
   0   5   9    34143.42    31812.51    730.43 o
   1   5   9    64181.47    59489.51   2233.69 o
   2   5   9    53465.38    53748.38   1918.46 o
   3   5   9      793.61      557.99    328.77 o
   4   5   9      943.67      413.76    424.16 o
   5   5   9     1256.41     1035.56    424.46 o
   6   5   9    41079.91    37654.77   1411.13 o
   7   5   9      353.67      882.20   1064.72 o
   8   5   9     6164.10     5168.10    886.25 o
 -10   6   9      529.76      266.86   1080.02 o
  -9   6   9     3898.34     4049.44    825.33 o
  -8   6   9     3075.53     3072.22    458.05 o
  -7   6   9     7226.42     7241.62    690.82 o
  -6   6   9    48882.43    50840.48   1446.52 o
  -5   6   9     8058.68     8853.81    378.67 o
  -4   6   9    74877.88    76434.88   1554.69 o
  -3   6   9     9914.09    10423.45    615.07 o
  -2   6   9     8620.26     9506.20    496.54 o
  -1   6   9    31386.23    29413.81    622.68 o
   0   6   9    54828.61    51192.62   1698.02 o
   1   6   9    64507.32    66462.12   2381.95 o
   2   6   9    22521.67    21436.79    895.42 o
   3   6   9     6481.71     5917.98    425.88 o
   4   6   9     4007.17     3964.13    481.72 o
   5   6   9    16295.03    22209.03   1243.57 o
   6   6   9     2592.15     4390.54    538.31 o
   7   6   9    11965.97    12807.56    895.85 o
   8   6   9      719.98     1893.60   1864.28 o
 -10   7   9     9694.35    10278.42   1166.06 o
  -9   7   9     1938.19      807.03    346.13 o
  -8   7   9     2280.48     1587.12    513.03 o
  -7   7   9    11037.29    11408.20    705.08 o
  -6   7   9     4397.44     4657.27    532.37 o
  -5   7   9    32589.78    32654.37   1217.24 o
  -4   7   9    12053.82    11556.40    461.30 o
  -3   7   9    17953.57    19401.75    521.45 o
  -2   7   9    20752.74    22218.82    564.06 o
  -1   7   9    16714.79    17678.46    486.09 o
   0   7   9    31484.41    28677.52   1107.18 o
   1   7   9    15247.06    13355.66    677.26 o
   2   7   9    22970.82    22924.38   1029.89 o
   3   7   9     6690.57     6797.07    320.85 o
   4   7   9      467.78      779.28    660.38 o
   5   7   9    12421.52    11992.34   1789.46 o
   6   7   9     3287.06     3196.46    480.42 o
   7   7   9     7926.15     8717.89   1769.23 o
   8   7   9      399.28     2599.35    612.67 o
 -10   8   9     7754.83     6528.46   1389.92 o
  -9   8   9     2719.49     2865.56    353.40 o
  -8   8   9     9398.33     8682.00    778.58 o
  -7   8   9     2413.61     2717.90    537.13 o
  -6   8   9     5340.27     5541.45    397.69 o
  -5   8   9      904.68      521.31    379.40 o
  -4   8   9     4530.93     4432.84    518.72 o
  -3   8   9    22232.42    20152.66    891.73 o
  -2   8   9     2491.94     1715.50    328.22 o
  -1   8   9    26927.92    25831.78    692.65 o
   0   8   9      549.80      668.07    336.51 o
   1   8   9    15546.56    15592.81    826.28 o
   2   8   9      174.37     1076.59    308.99 o
   3   8   9     1015.28      784.21    410.72 o
   4   8   9    19380.88    18699.64   1266.25 o
   5   8   9     4324.50     4165.06    456.90 o
   6   8   9    25539.76    28660.98   2413.65 o
   7   8   9      161.89      501.95    545.56 o
   8   8   9     2167.81     3279.77   1516.72 o
 -10   9   9      431.34      612.75    675.02 o
  -9   9   9    13598.07    14763.56   1184.35 o
  -8   9   9     5730.38     3693.43   1020.18 o
  -7   9   9     3220.38     5770.37    889.79 o
  -6   9   9       81.02      -39.57    291.87 o
  -5   9   9     2968.89     2555.71    602.77 o
  -4   9   9    10368.19    12263.53    708.77 o
  -3   9   9      122.97      -46.78    261.55 o
  -2   9   9    40822.01    41961.38   1315.09 o
  -1   9   9     9881.46     9296.35    368.24 o
   0   9   9    21565.95    21947.03    748.43 o
   1   9   9    10294.60     9379.43    571.98 o
   2   9   9       58.84     -417.20    484.78 o
   3   9   9    13072.96    12177.74    794.75 o
   4   9   9      568.13      -83.22    421.08 o
   5   9   9    56116.50    53265.35   1942.21 o
   6   9   9       49.69      681.55    521.60 o
   7   9   9    14109.83    16309.55   2987.41 o
 -10  10   9    12579.14    10151.24    586.16 o
  -9  10   9     5366.64      860.04   1636.83 o
  -8  10   9    14634.98    14553.48   1516.30 o
  -7  10   9     8929.30     8868.91    662.74 o
  -6  10   9      135.10      276.08    254.67 o
  -5  10   9       41.44      268.99    411.01 o
  -4  10   9      343.79      486.66    140.07 o
  -3  10   9    56303.62    56408.81   1840.04 o
  -2  10   9      983.39     1318.39    932.04 o
  -1  10   9    44090.66    42849.25   1207.75 o
   0  10   9    15709.66    14266.06    695.64 o
   1  10   9     3266.12     3689.98    436.21 o
   2  10   9      327.91      390.87    204.97 o
   3  10   9     7028.22     6262.48    391.01 o
   4  10   9    37279.47    34926.65   1222.36 o
   5  10   9      245.03      227.84    714.85 o
   6  10   9    45177.03    49654.73   1389.11 o
   7  10   9     1480.03     3485.32    791.61 o
  -9  11   9    20565.71    16590.33   1911.52 o
  -8  11   9    15385.70    12634.29    818.43 o
  -7  11   9    10727.00    10464.13    802.99 o
  -6  11   9     1802.93     1532.17    231.87 o
  -5  11   9     1603.20     1456.71     98.71 o
  -4  11   9    18950.23    18102.90   1745.64 o
  -3  11   9      543.70      677.58    173.04 o
  -2  11   9    78277.89    81646.25   2272.04 o
  -1  11   9     2795.92     2106.36    177.77 o
   0  11   9    28913.30    30614.97    594.80 o
   1  11   9      773.51      773.99    379.26 o
   2  11   9     4311.67     3838.94    318.63 o
   3  11   9    15781.03    15047.68    909.56 o
   4  11   9     4868.08     4701.57    559.44 o
   5  11   9    41438.83    44092.52   2431.34 o
   6  11   9      624.69     -128.42    459.99 o
   7  11   9     7168.62     8177.13   1051.37 o
  -9  12   9    10175.37     9554.23    904.84 o
  -8  12   9    19130.83    18413.76   1027.87 o
  -7  12   9     9585.53     8509.19    461.07 o
  -6  12   9     8214.88     8002.45    607.52 o
  -5  12   9     4794.96     4154.61    340.58 o
  -4  12   9     3015.08      962.93    649.86 o
  -3  12   9    46475.62    46791.01   2451.54 o
  -2  12   9     2614.53     2464.41    340.58 o
  -1  12   9    43687.57    47090.41   2028.12 o
   0  12   9       28.74      385.48    191.72 o
   1  12   9     2692.20     1804.56    567.34 o
   2  12   9    14874.99    15034.27    682.81 o
   3  12   9     2853.20     2881.34    573.76 o
   4  12   9    36998.11    38906.39   2206.08 o
   5  12   9     2723.34     3605.40    430.24 o
   6  12   9     9954.16    11040.84    733.31 o
   7  12   9      526.31     1830.63    865.25 o
  -9  13   9     8496.32     6955.63    874.45 o
  -8  13   9     7629.77     8103.74   2145.56 o
  -7  13   9    20657.45    24036.19   1083.68 o
  -6  13   9      116.89      441.00    780.36 o
  -5  13   9     8629.77     6375.78    459.77 o
  -4  13   9    10345.08     9910.62    923.55 o
  -3  13   9     1286.30      701.59    268.71 o
  -2  13   9    60888.04    65937.38   1719.39 o
  -1  13   9        1.88      832.09    321.29 o
   0  13   9    22732.50    20463.10    609.88 o
   1  13   9     7798.77     7480.14    508.31 o
   2  13   9       34.58        3.15    527.74 o
   3  13   9    29756.77    27327.65    796.21 o
   4  13   9     1530.72     1618.61    505.34 o
   5  13   9     9416.55     9034.59   1365.37 o
   6  13   9     1507.24     4740.44    816.71 o
  -8  14   9     9416.80    13787.02   2232.04 o
  -7  14   9      149.44     1113.99    544.11 o
  -6  14   9    15013.22    14443.00   1087.17 o
  -5  14   9     4236.26     4630.21    587.15 o
  -4  14   9     6030.68     6094.51    357.14 o
  -3  14   9    10592.91     9024.17   2104.49 o
  -2  14   9      741.25      428.42   1147.91 o
  -1  14   9    16643.25    16253.09   1368.44 o
   0  14   9     5506.93     4815.48    415.22 o
   1  14   9     2799.86     4016.60    555.35 o
   2  14   9    10290.68     9310.66    954.23 o
   3  14   9      925.45     1128.43    586.64 o
   4  14   9     8186.67     8422.61   1719.67 o
   5  14   9      216.33     1325.01    754.79 o
   6  14   9      481.25      763.53   1294.80 o
  -8  15   9      793.22     3230.81   1838.91 o
  -7  15   9     4578.59     4846.54    503.19 o
  -6  15   9     2214.74     1488.86    557.03 o
  -5  15   9    11700.17     9151.54    698.29 o
  -4  15   9     1307.44     1241.09    228.86 o
  -3  15   9     3701.32     2592.01    766.93 o
  -2  15   9     1565.34      659.36    290.97 o
  -1  15   9      640.09      433.98    323.23 o
   0  15   9     5364.32     5820.43    460.87 o
   1  15   9    11472.59    13368.60   1082.41 o
   2  15   9    12760.09    10889.53    805.34 o
   3  15   9     5839.97     5735.31    476.99 o
   4  15   9     7242.83     7094.43   1206.20 o
   5  15   9      295.67     -137.97    775.90 o
  -7  16   9     7093.73     6963.77    533.88 o
  -6  16   9     6265.53     6659.27    524.67 o
  -5  16   9     1098.04     1241.07    479.09 o
  -4  16   9     5827.60     5962.36    503.64 o
  -3  16   9     1836.32     1473.32    282.50 o
  -2  16   9       44.10      218.47    322.06 o
  -1  16   9      188.52      -42.81    524.59 o
   0  16   9     9843.89     9584.67   1073.89 o
   1  16   9    13248.02    13794.15    523.39 o
   2  16   9     6159.62     4460.26    627.20 o
   3  16   9    21514.14    25537.46   1128.75 o
   4  16   9       95.65      562.17    400.39 o
   5  16   9     1355.60     1963.51    446.11 o
  -7  17   9     2082.32     1362.31    425.96 o
  -6  17   9     4283.77     5319.57    427.22 o
  -5  17   9     6232.59     6168.77    877.52 o
  -4  17   9      158.23      464.62    747.27 o
  -3  17   9     4609.08     5965.55   1434.88 o
  -2  17   9     4216.09     4309.01    546.47 o
  -1  17   9      181.92      594.76    591.13 o
   0  17   9       53.19     -157.30    338.42 o
   1  17   9     8617.08     8511.18    296.06 o
   2  17   9    15746.79    14918.29    633.35 o
   3  17   9     1323.24      147.51    431.12 o
  -6  18   9     6456.63     6366.03    886.73 o
  -5  18   9      534.23      -23.52   1477.40 o
  -4  18   9     7497.04     8015.79   1178.21 o
  -3  18   9        1.43     -359.29    550.66 o
  -2  18   9     2995.99      836.24    830.04 o
  -1  18   9      156.92      285.26    648.35 o
   0  18   9     5853.85     4391.47    323.62 o
   1  18   9     2507.50     2449.43    456.79 o
   2  18   9     4971.77     5631.91    891.55 o
   4  18   9       20.57      382.64    807.79 o
  -5  19   9     3520.21     3355.77    816.01 o
  -4  19   9     2038.12     2351.36    371.95 o
  -3  19   9     2338.04      871.56    488.92 o
  -2  19   9     1952.45     2405.02    396.51 o
  -1  19   9      424.69      411.69   1039.00 o
   0  19   9      270.03     2025.71   1183.94 o
   1  19   9     7709.49     9517.89   1499.41 o
   2  19   9      960.23      582.90    818.81 o
   3  19   9     4296.13     1821.75    473.14 o
  -4  20   9      224.77      331.92    736.38 o
  -3  20   9     6228.23     7923.65    671.95 o
  -2  20   9      359.16     1188.80    375.40 o
  -1  20   9     2713.77     4260.23   1583.68 o
   0  20   9      531.18     1392.78    373.38 o
   1  20   9        2.21      -42.52    637.73 o
   2  20   9     3642.28     3936.96    782.65 o
  -2  21   9     6320.04     6593.31    585.40 o
  -1  21   9     1100.04     1553.72    450.49 o
   0  21   9      111.83      144.98    303.53 o
 -10   0  10     1465.07     -956.59    658.98 o
  -9   0  10     2291.37     -148.26    558.41 o
  -8   0  10       46.13     -468.55    661.59 o
  -7   0  10      471.29      908.56    254.23 o
  -6   0  10    10690.63    11345.15    779.34 o
  -5   0  10     5948.42     5807.53    561.62 o
  -4   0  10    50118.54    48833.10   1322.42 o
  -3   0  10      131.12     -113.91    398.12 o
  -2   0  10    36202.64    30725.09   1140.50 o
  -1   0  10      117.24      929.56    527.74 o
   0   0  10     5258.51     5339.47    947.88 o
   1   0  10    27846.95    25125.01   2063.98 o
   2   0  10    29146.81    26049.94   1712.09 o
   3   0  10    93122.21    92173.66   3572.70 o
   4   0  10     3496.28     2383.52   1137.28 o
   5   0  10    20881.05    20020.45   1275.45 o
   6   0  10      672.39      268.46   1509.28 o
   7   0  10     7144.99     6079.95    650.12 o
   8   0  10     8875.10    10891.28   2954.79 o
 -10   1  10     7937.50     8439.23   2859.14 o
  -9   1  10      346.09     1002.14    246.04 o
  -8   1  10       81.75      585.97    380.47 o
  -7   1  10     3950.74     3636.16    552.81 o
  -6   1  10     1382.12     1387.22    285.47 o
  -5   1  10    47230.31    49218.85   1327.84 o
  -4   1  10     1414.21      424.53    201.87 o
  -3   1  10    30546.68    30974.79   1248.93 o
  -2   1  10       22.04      -79.01    286.04 o
  -1   1  10    10037.95    10624.56    524.26 o
   0   1  10     4000.54     4385.53    529.20 o
   1   1  10    12419.97    11722.81    671.70 o
   2   1  10    64864.57    68911.18   1830.22 o
   3   1  10    29927.04    28575.63   1516.55 o
   4   1  10    64130.39    77237.98   4271.02 o
   5   1  10      354.79      432.28   1613.90 o
   6   1  10      154.73     -593.06    509.95 o
   7   1  10     1727.64      135.54    908.77 o
   8   1  10    19727.52    22082.47   1520.68 o
 -10   2  10     1538.30      238.95   1041.62 o
  -9   2  10     5845.64     5920.86    383.53 o
  -8   2  10     4014.39     3744.70    664.71 o
  -7   2  10     3706.86     2861.56    509.06 o
  -6   2  10    27443.31    28417.71    702.33 o
  -5   2  10     2037.15     1781.90    387.83 o
  -4   2  10    52973.25    53569.40   1255.97 o
  -3   2  10     9034.36     9028.21    546.37 o
  -2   2  10    29151.84    26780.92    999.04 o
  -1   2  10     3087.44     2901.38    305.21 o
   0   2  10     2063.15     3149.32    349.43 o
   1   2  10    12229.62    12425.12   1009.30 o
   2   2  10    27591.88    26042.94    764.92 o
   3   2  10    35792.12    37082.67   1872.65 o
   4   2  10    10063.98    10023.83   1481.97 o
   5   2  10     5470.56     4866.29    932.34 o
   6   2  10       31.07    -1212.17   1020.36 o
   7   2  10    11491.87    10632.75   1191.64 o
   8   2  10     1948.94     2596.63   1467.56 o
 -10   3  10    10549.92     8870.04    460.24 o
  -9   3  10     2201.01     1781.38    424.88 o
  -8   3  10    14077.12    13113.83    637.12 o
  -7   3  10    16307.39    16747.97    585.00 o
  -6   3  10     3468.41     4780.16    506.90 o
  -5   3  10    35889.50    35337.57   1161.29 o
  -4   3  10    18113.35    16157.55    579.32 o
  -3   3  10    25761.55    24642.57    791.91 o
  -2   3  10    41644.89    40710.11   1520.07 o
  -1   3  10     3718.40     3551.76    396.03 o
   0   3  10    21883.27    20342.59    518.64 o
   1   3  10    14260.09    14172.54    544.81 o
   2   3  10     6159.57     7365.27    687.65 o
   3   3  10    36155.42    36258.90   1850.10 o
   4   3  10     1984.94     2415.64    672.79 o
   5   3  10     3741.58     3604.54    446.57 o
   6   3  10      701.05     1690.56    482.20 o
   7   3  10       58.04      553.86   1322.42 o
   8   3  10     5231.55     5233.91    586.04 o
 -10   4  10     1726.81     1247.10    273.09 o
  -9   4  10    13547.49    12781.49   1463.56 o
  -8   4  10    19789.06    20116.33    763.70 o
  -7   4  10    23079.01    22490.15    798.46 o
  -6   4  10    16365.38    16723.17    766.30 o
  -5   4  10     1287.41      483.09    261.98 o
  -4   4  10    10487.23    10661.00    766.92 o
  -3   4  10    41482.91    39760.66   1402.00 o
  -2   4  10     9934.40    10918.37    630.57 o
  -1   4  10    54967.17    55924.59   1192.64 o
   0   4  10     1907.02      624.20    456.32 o
   1   4  10    21446.30    20384.02    961.76 o
   2   4  10    13888.51    13441.90    492.76 o
   3   4  10      244.36      346.68    417.30 o
   4   4  10    33381.35    34302.57   1557.47 o
   5   4  10       16.60     -517.82    577.69 o
   6   4  10    11041.28     8909.56    701.23 o
   7   4  10      170.76     2112.59   1135.26 o
   8   4  10       75.09     -323.98    481.48 o
 -10   5  10      973.23      807.90    438.73 o
  -9   5  10    14110.61    13303.56    750.67 o
  -8   5  10    21468.82    17073.35    779.79 o
  -7   5  10    13957.52    14943.67    754.79 o
  -6   5  10    24744.60    23329.28   1039.39 o
  -5   5  10      126.40     -226.86    261.78 o
  -4   5  10     7503.12     7696.69    349.53 o
  -3   5  10      814.66      744.35    418.34 o
  -2   5  10    61442.45    53431.18   1805.78 o
  -1   5  10    14708.96    13574.83    461.30 o
   0   5  10    25267.73    25373.13   1107.87 o
   1   5  10     7214.24     5880.33    838.87 o
   2   5  10      992.40     1143.10    430.25 o
   3   5  10    12702.01    14263.39    856.88 o
   4   5  10     3997.37     4020.80    797.75 o
   5   5  10    27887.02    27090.21   1119.20 o
   6   5  10      159.15     1834.93    504.46 o
   7   5  10     5243.02     4644.21   1371.51 o
   8   5  10      110.24     1018.58    647.40 o
 -10   6  10     5135.95     5284.19    451.03 o
  -9   6  10      930.77      357.41    608.66 o
  -8   6  10     9462.69    11552.21    840.70 o
  -7   6  10    33230.23    31224.35    775.23 o
  -6   6  10       30.49     -269.21    326.39 o
  -5   6  10     5486.77     4874.50    454.13 o
  -4   6  10     5309.14     5406.21    804.33 o
  -3   6  10    16248.91    14976.03    499.10 o
  -2   6  10     2107.76     1650.18    184.52 o
  -1   6  10    46500.41    44126.80    622.29 o
   0   6  10    41349.90    41793.47    780.11 o
   1   6  10     4252.77     4959.13    441.39 o
   2   6  10    13003.95    10990.45    729.16 o
   3   6  10     6663.13     6316.72    752.84 o
   4   6  10    16631.25    16653.32   1244.82 o
   5   6  10      521.38      460.20    786.39 o
   6   6  10    30595.00    33353.00   1178.84 o
   7   6  10     4993.21     3960.66   1631.20 o
 -10   7  10     1429.75     2273.65   1190.48 o
  -9   7  10     8658.48     9197.79    450.31 o
  -8   7  10     6204.28     5889.80    701.65 o
  -7   7  10     4624.66     3720.07    286.78 o
  -6   7  10    14288.43    12099.13    612.61 o
  -5   7  10     9031.59     7916.84    511.77 o
  -4   7  10      441.84      596.92    259.01 o
  -3   7  10     1882.84     2646.14    398.62 o
  -2   7  10    27439.22    24911.76    781.93 o
  -1   7  10    19303.64    18832.71    621.81 o
   0   7  10    14048.55    13589.85    530.79 o
   1   7  10    49874.55    48152.77   2100.97 o
   2   7  10       49.06      830.84    249.83 o
   3   7  10       79.14       90.80    308.81 o
   4   7  10      685.50     1616.18    458.52 o
   5   7  10    28193.02    26764.49   2221.42 o
   6   7  10     7430.48    10463.83   1374.07 o
   7   7  10    19749.54    18752.44   1914.77 o
 -10   8  10     5576.83     6263.98    653.54 o
  -9   8  10      162.02      126.28    342.62 o
  -8   8  10     6066.31     6703.16    754.79 o
  -7   8  10     7359.39     6684.67    765.29 o
  -6   8  10      691.67      391.43    211.06 o
  -5   8  10     5387.68     5612.82    571.74 o
  -4   8  10     7782.40     7456.45    265.95 o
  -3   8  10     1315.74      376.58    302.05 o
  -2   8  10      387.02      900.51    244.00 o
  -1   8  10    16776.89    16639.08    788.87 o
   0   8  10    27008.56    25805.35   1109.66 o
   1   8  10     5543.82     6120.12    454.10 o
   2   8  10     4568.72     2660.74    587.06 o
   3   8  10     3082.62     2750.58    261.43 o
   4   8  10    10676.11    10780.29    687.71 o
   5   8  10     1325.90       95.32    463.11 o
   6   8  10    22140.60    19595.93   1027.97 o
   7   8  10     5612.33     8081.03   1684.26 o
 -10   9  10      608.96     1262.67    727.18 o
  -9   9  10     1447.13     1666.52    401.94 o
  -8   9  10     1024.73     1557.92    300.69 o
  -7   9  10     1296.22     1607.74    205.13 o
  -6   9  10     1649.32     2099.77    457.51 o
  -5   9  10     1901.80     2160.65    301.49 o
  -4   9  10       65.54      307.32    433.19 o
  -3   9  10      554.86     -445.68    420.71 o
  -2   9  10     5037.60     4678.75    211.91 o
  -1   9  10     2993.09     2579.42    221.96 o
   0   9  10    10752.40    11959.66    943.00 o
   1   9  10     1191.05     1370.22    312.96 o
   2   9  10      780.94     2315.90    590.61 o
   3   9  10      942.66      783.95    215.22 o
   4   9  10       85.26      586.78    532.70 o
   5   9  10     8056.48     9554.17    818.91 o
   6   9  10       23.58      572.24   1190.42 o
   7   9  10     6142.77     7732.74   2268.55 o
  -9  10  10     1247.75     1386.83    492.22 o
  -8  10  10       11.47     -972.53    648.35 o
  -7  10  10       20.10      772.00    236.49 o
  -6  10  10     6073.33     5672.22    317.80 o
  -5  10  10      898.38     1094.42    794.68 o
  -4  10  10    10394.17    11115.05   1056.58 o
  -3  10  10      834.67     1301.39    421.98 o
  -2  10  10     1105.73     1233.16    588.86 o
  -1  10  10     2978.41     2322.06    409.53 o
   0  10  10     4975.76     4454.71    401.05 o
   1  10  10     7152.66     7430.95    647.40 o
   2  10  10        3.21     -602.02    613.65 o
   3  10  10      120.73     -338.06    225.37 o
   4  10  10      984.53     -185.40    973.42 o
   5  10  10     1207.16     -332.73    323.26 o
   6  10  10      473.03      265.20    417.50 o
   7  10  10      174.64     -509.01    866.53 o
  -9  11  10     4906.75     4015.52    590.73 o
  -8  11  10      404.13      111.72    658.98 o
  -7  11  10        3.72      121.71    186.17 o
  -6  11  10     7645.88     8032.30    967.52 o
  -4  11  10     2263.70     2128.67    382.64 o
  -3  11  10     4451.80     4773.56    364.61 o
  -2  11  10     2893.23     3142.95    323.08 o
  -1  11  10     5184.22     6187.40    329.35 o
   0  11  10      561.58      -25.90    222.25 o
   1  11  10    13758.70    15271.69    613.10 o
   2  11  10     3876.79     3757.91    318.13 o
   3  11  10     1997.19     1912.16    507.95 o
   4  11  10     1843.45     1757.24    627.08 o
   5  11  10     5461.16     5611.04    603.81 o
   6  11  10     6524.60     9040.81    985.56 o
  -9  12  10      160.46     -255.73    272.89 o
  -8  12  10     5085.83     4335.48    487.55 o
  -7  12  10    11416.80    10921.40    314.28 o
  -6  12  10     3310.26     3665.78    635.13 o
  -5  12  10     1426.62     2253.30    722.76 o
  -4  12  10    11941.96    13531.17    825.36 o
  -3  12  10    13240.08    14155.41   1422.47 o
  -2  12  10      543.89      881.98    358.30 o
  -1  12  10     9349.63     9320.66    396.11 o
   0  12  10    21482.14    21966.43    453.72 o
   1  12  10     1695.86     1534.98    329.94 o
   2  12  10      900.81      699.13    652.86 o
   3  12  10     2918.79     2202.38    570.54 o
   4  12  10     8107.57     8369.58    840.26 o
   5  12  10     2362.65     3278.17    681.15 o
   6  12  10     6353.90     6443.75    816.16 o
  -8  13  10     9670.52     9317.88   1299.38 o
  -7  13  10     5479.41     4707.39   1987.58 o
  -6  13  10    23271.08    23555.51    788.57 o
  -5  13  10    10013.50     9533.20    545.18 o
  -4  13  10     3201.16     2641.38    618.29 o
  -3  13  10     1429.12      899.81    407.49 o
  -2  13  10    40078.64    40901.61   1926.68 o
  -1  13  10    16642.70    14638.80   1414.47 o
   0  13  10     4435.67     3373.84    421.69 o
   1  13  10    16827.85    11916.95   1445.51 o
   2  13  10     7133.92     7631.10   1043.21 o
   3  13  10     6632.35     6003.65    923.55 o
   4  13  10     3459.33     2776.80    616.72 o
   5  13  10    12055.94    13781.28    625.15 o
   6  13  10     1917.06     2736.85    854.53 o
  -8  14  10    16814.11    18362.85   1201.65 o
  -7  14  10    34307.20    35227.96   1707.56 o
  -6  14  10      537.96     -505.56    337.04 o
  -5  14  10     1691.55     1816.55    309.62 o
  -4  14  10     9635.47     9304.03    823.41 o
  -3  14  10    39682.76    39591.77   1926.43 o
  -2  14  10     1108.93      592.02    460.21 o
  -1  14  10    45760.02    51566.69   3841.46 o
   0  14  10    17902.76    16963.50    968.26 o
   1  14  10      854.40      531.68    248.69 o
   2  14  10      738.05     1708.41   1033.99 o
   3  14  10    12169.40     8317.42   1445.51 o
   4  14  10    18938.01    16842.96    868.46 o
   5  14  10       92.62      361.38    616.47 o
  -7  15  10    11153.37     9606.08    558.82 o
  -6  15  10    15796.67    16048.30   2190.74 o
  -5  15  10        8.39      699.00    233.08 o
  -4  15  10     5149.01     5037.79    866.86 o
  -3  15  10        1.02     -554.92    797.16 o
  -2  15  10    52239.63    48886.77   2125.73 o
  -1  15  10     8507.92     9117.27    997.18 o
   0  15  10     8518.87     8570.29    293.67 o
   1  15  10     3697.35     3360.82    296.69 o
   2  15  10     2417.06     2311.45    371.66 o
   3  15  10    10792.98    10420.13    792.58 o
   4  15  10     2816.62     4644.89   2040.72 o
   5  15  10    11494.08    10597.06    884.30 o
  -7  16  10     9179.06     8495.89    685.24 o
  -6  16  10     4981.77     3671.32   1445.51 o
  -5  16  10      173.17      349.99    503.37 o
  -4  16  10      802.40      305.03    245.09 o
  -3  16  10    10108.26     9674.14   1127.81 o
  -2  16  10     3094.46     2315.28    606.68 o
  -1  16  10    18746.93    16382.02   1414.47 o
   0  16  10     6685.86     8247.99    760.95 o
   1  16  10     2440.22     2709.51    375.28 o
   2  16  10      357.11      702.37   1360.48 o
   3  16  10        1.77     -534.66    410.10 o
   4  16  10     9281.69     7830.70    814.83 o
  -6  17  10      657.28     1529.88    474.30 o
  -5  17  10     3712.65     5182.90    547.06 o
  -4  17  10      189.27      254.55    886.98 o
  -3  17  10     4322.03     4056.77    536.92 o
  -2  17  10      907.40     1154.04    305.86 o
  -1  17  10     5601.55     6989.06   1434.88 o
   0  17  10     4149.63     3745.98    854.32 o
   1  17  10       83.26     1502.26    499.39 o
   2  17  10     5840.16     6934.13   1101.31 o
   3  17  10     1382.80     1064.11    616.47 o
   4  17  10     3226.84     3823.69    701.50 o
  -6  18  10     3340.88     3141.66    551.44 o
  -5  18  10       16.74     -358.87    886.26 o
  -4  18  10     9976.36    10424.26    466.84 o
  -3  18  10      954.54     -170.06    425.15 o
  -2  18  10     5462.43     5077.88    431.33 o
  -1  18  10        7.42     2160.45    527.94 o
   0  18  10      128.07      164.08    325.91 o
   1  18  10     8489.23     8610.34    766.35 o
   2  18  10     1594.87     2633.00    420.30 o
   3  18  10    13009.83     8332.95   1105.39 o
  -5  19  10    14232.10    16192.18    721.32 o
  -4  19  10       22.40      536.42    569.55 o
  -3  19  10    12973.44    13636.42   1776.14 o
  -2  19  10     3644.29     2482.01    507.26 o
  -1  19  10        4.85      160.62    634.10 o
   0  19  10     2468.08     2695.88    463.63 o
   1  19  10     3839.95     4532.08    712.13 o
   2  19  10    20082.54    20888.99   2081.02 o
  -3  20  10      711.21     1027.98    544.34 o
  -2  20  10     2911.18     3356.89    435.49 o
  -1  20  10       33.83      -96.19    353.11 o
   0  20  10     5816.84     5613.90   1683.96 o
   1  20  10    15343.68    15913.68    919.33 o
 -10   1  11      752.34       27.10    329.05 o
  -9   1  11     4921.37     4182.36    828.43 o
  -8   1  11     1454.17     1719.19    292.43 o
  -7   1  11     1912.39     1826.60    321.18 o
  -6   1  11     7899.87     7352.76    449.90 o
  -5   1  11     2903.20     2035.20    527.27 o
  -4   1  11       26.75     2061.97    626.30 o
  -3   1  11     6015.34     6166.47    334.32 o
  -2   1  11    11555.37    11906.65    907.89 o
  -1   1  11      426.67     1196.98    363.18 o
   0   1  11     1513.81     1711.31    467.41 o
   1   1  11      629.98      378.66    775.50 o
   2   1  11     9055.02     7811.84    318.90 o
   3   1  11     2717.76      299.12    467.67 o
   4   1  11     9575.60    10321.33    669.08 o
   5   1  11     1101.89     -416.73    490.83 o
   6   1  11      192.24      978.79    999.98 o
   7   1  11      186.99      453.04   1244.15 o
 -10   2  11     1673.32     2687.54    588.37 o
  -9   2  11      705.95     1107.80    490.22 o
  -8   2  11     9919.20    10416.09    622.37 o
  -7   2  11    10857.45    12758.19    706.45 o
  -6   2  11     1009.55     1261.05    316.05 o
  -5   2  11     3297.44     3746.54    379.67 o
  -4   2  11    21486.83    22171.91    496.41 o
  -3   2  11    16433.36    15232.10    536.13 o
  -2   2  11    13703.14    12323.64    653.02 o
  -1   2  11    30434.88    31288.75    686.17 o
   0   2  11     1888.98     2816.48    337.83 o
   1   2  11     4023.35     3377.11    260.01 o
   2   2  11     1277.98     1163.67    453.33 o
   3   2  11    33973.47    29985.40   1972.89 o
   4   2  11      457.02      -75.71    374.77 o
   5   2  11    10463.77    11922.94    613.56 o
   6   2  11      673.42     2301.65    635.05 o
   7   2  11      557.25     2011.02   2189.52 o
 -10   3  11    11096.34     8390.92   1466.77 o
  -9   3  11    17300.41    16311.60   1093.34 o
  -8   3  11      659.37     1127.31    480.35 o
  -7   3  11     1612.09     1889.94    447.44 o
  -6   3  11    18361.47    14982.73    567.63 o
  -5   3  11    18227.04    19812.90    414.69 o
  -4   3  11     1673.29     1474.14    384.02 o
  -3   3  11    32411.51    34022.60   1085.42 o
  -2   3  11    35936.24    36641.00    760.38 o
  -1   3  11        8.65      348.79    298.51 o
   0   3  11     2666.00     2854.26    289.87 o
   1   3  11    17121.67    14745.56    512.84 o
   2   3  11    35972.88    34290.08   1071.55 o
   3   3  11     1700.64     1362.79    336.79 o
   4   3  11    25083.21    30279.51   1445.15 o
   5   3  11     6005.25     8028.78   1068.77 o
   6   3  11       41.78     1574.72    406.25 o
   7   3  11      179.59     1028.98   1099.32 o
 -10   4  11    11295.05    10061.50    915.33 o
  -9   4  11    14067.44    11670.38    744.01 o
  -8   4  11    11478.04    11093.89    907.51 o
  -7   4  11     4637.83     3518.04    526.02 o
  -6   4  11     5181.07     6272.56    291.77 o
  -5   4  11     4169.40     4553.48    345.64 o
  -4   4  11    85133.63    83356.33   2393.04 o
  -3   4  11     6012.07     4913.12    421.67 o
  -2   4  11    10640.70    10283.61    395.14 o
  -1   4  11     7443.95     7194.33    397.97 o
   0   4  11    15096.65    15654.18   1278.84 o
   1   4  11    16625.46    13832.98    993.44 o
   2   4  11     8133.18     7772.36    482.86 o
   3   4  11    23894.67    25403.60   2000.24 o
   4   4  11      290.73     -290.16    424.29 o
   5   4  11     2384.83     2916.34    456.89 o
   6   4  11     2317.32     -160.27    607.52 o
   7   4  11     3020.87     3329.04    951.81 o
 -10   5  11    30650.10    30182.57   1672.76 o
  -9   5  11     9645.07    10523.86    429.87 o
  -8   5  11     6114.56     6602.63    350.16 o
  -7   5  11      577.47      157.67    429.05 o
  -6   5  11     3681.67     3072.19    197.73 o
  -5   5  11    60942.64    63085.48   1136.02 o
  -4   5  11      534.30       97.64    305.24 o
  -3   5  11    63790.65    60983.50   3307.24 o
  -2   5  11     5911.48     6797.56    685.87 o
  -1   5  11      228.00     -221.62    265.29 o
   0   5  11     7488.35     8057.37    657.54 o
   1   5  11    29825.17    27865.25   1343.11 o
   2   5  11    27898.45    23148.25   1373.14 o
   3   5  11      511.88      529.23    487.02 o
   4   5  11    12155.75    13696.36    625.62 o
   5   5  11      398.90     1164.68    948.09 o
   6   5  11     1791.49     1592.01    502.09 o
   7   5  11       43.55     -557.93    923.55 o
 -10   6  11     4190.79     3094.60    549.22 o
  -9   6  11    17323.15    16869.34    617.07 o
  -8   6  11       82.33      495.23    282.03 o
  -7   6  11      342.21      810.53    797.75 o
  -6   6  11    23664.93    24875.19   1000.72 o
  -5   6  11      446.31      731.95    237.45 o
  -4   6  11    67832.07    69856.93   1787.25 o
  -3   6  11     1583.11     2061.33    269.65 o
  -2   6  11     7590.55     6649.92    527.92 o
  -1   6  11     1986.35     3304.64    522.40 o
   0   6  11     5158.62     5207.78    809.88 o
   1   6  11    31029.69    32471.74   1346.96 o
   2   6  11     1238.99     1293.46    678.09 o
   3   6  11    14414.47    14886.87    808.11 o
   4   6  11      145.20     -222.97    469.44 o
   5   6  11       27.15     -519.47   1344.99 o
   6   6  11      383.83      463.20    597.30 o
   7   6  11      482.06     1186.61    427.47 o
 -10   7  11     6257.62     5893.97    440.92 o
  -9   7  11     1294.21      312.08    790.05 o
  -8   7  11     6321.24     5755.61    774.78 o
  -7   7  11     4830.42     4557.58    269.36 o
  -6   7  11     1662.12     2844.55    320.06 o
  -5   7  11    19821.46    19223.18    593.72 o
  -4   7  11     3689.04     4026.05    432.37 o
  -3   7  11    25843.80    26438.92    616.35 o
  -2   7  11      601.29      870.37    347.17 o
  -1   7  11     1124.78      430.37    377.63 o
   0   7  11    30904.25    29578.79   1323.18 o
   1   7  11      601.56      120.85    260.80 o
   2   7  11    16361.94    16367.64   1368.44 o
   3   7  11      154.69      978.15    699.56 o
   4   7  11      882.72      448.42    782.99 o
   5   7  11     5095.80     4959.89    745.59 o
   6   7  11       96.06      683.21    911.27 o
   7   7  11     8583.13    11228.49   1902.32 o
  -9   8  11     2697.37     2481.41    317.35 o
  -8   8  11     1182.62     -362.28   1377.66 o
  -7   8  11     5842.95     5902.48    601.70 o
  -6   8  11     7904.76     8424.77    759.57 o
  -5   8  11    20045.30    21472.28    644.76 o
  -4   8  11     4104.45     3980.71    629.78 o
  -3   8  11     7107.86     6622.62    621.87 o
  -2   8  11       99.65      304.42    500.68 o
  -1   8  11    18471.15    17652.73    850.60 o
   0   8  11    11789.43    10453.20   1006.39 o
   1   8  11    28710.86    27109.31    938.36 o
   2   8  11    20115.82    21461.24   1481.01 o
   3   8  11     1480.18     2105.66    515.80 o
   4   8  11     1796.84      656.74    342.47 o
   5   8  11       11.07     -617.28    411.52 o
   6   8  11    26201.16    24228.09   2264.37 o
   7   8  11     2942.96     3414.86    744.77 o
  -9   9  11     1516.67     2676.59    742.52 o
  -8   9  11     7271.24     8221.90    544.45 o
  -7   9  11     5601.89     5639.47    379.89 o
  -6   9  11    21115.56    19686.90    925.68 o
  -5   9  11      268.73      705.77    301.63 o
  -4   9  11     9224.50     9003.11    604.61 o
  -3   9  11      705.21      259.26    439.94 o
  -2   9  11     4089.31     5359.23    463.01 o
  -1   9  11    16232.81    14749.32    464.75 o
   0   9  11    38055.72    37934.96   1463.67 o
   1   9  11    66057.93    66909.92   3160.31 o
   2   9  11    11657.92    11006.08    628.99 o
   3   9  11     5890.26     6249.49   1042.12 o
   4   9  11     1062.41     1009.68    684.22 o
   5   9  11    20777.82    20611.72   1442.08 o
   6   9  11     3295.19     4860.73    874.45 o
  -9  10  11     1973.84     1133.52    545.07 o
  -8  10  11     7192.95     6744.78    425.19 o
  -7  10  11    21586.60    17260.58   1242.47 o
  -6  10  11     4239.48     4397.08    856.04 o
  -5  10  11    18305.38    18566.53    775.03 o
  -4  10  11      251.05      795.27    463.85 o
  -3  10  11      682.82      -28.34    239.73 o
  -2  10  11    11436.40    11306.27    347.41 o
  -1  10  11    47377.36    48421.97    950.74 o
   0  10  11    45938.75    48243.55   2016.99 o
   1  10  11    33174.84    35627.31    920.48 o
   2  10  11    28955.25    30001.28    820.72 o
   3  10  11     2113.46     1798.01    545.43 o
   4  10  11     2395.69     3387.71    664.58 o
   5  10  11      251.95     1359.00   1021.73 o
   6  10  11    30309.92    37801.46   4177.39 o
  -9  11  11     2632.82     2811.41    350.31 o
  -8  11  11    10921.58     8327.60   1111.06 o
  -7  11  11     8648.62     6992.15    601.38 o
  -6  11  11    33160.54    33278.63   1033.06 o
  -5  11  11     3958.60     3198.56    977.85 o
  -4  11  11     3547.44     3581.93    377.33 o
  -3  11  11      299.35      781.69    103.04 o
  -2  11  11    17222.62    18622.18    950.27 o
  -1  11  11     6391.34     6223.77    607.21 o
   0  11  11    47074.13    49751.41    946.18 o
   1  11  11    16105.23    17439.65    921.10 o
   2  11  11     4909.33     5056.12    546.15 o
   3  11  11      349.28      565.34    494.57 o
   4  11  11      978.83     1121.68    271.44 o
   5  11  11    20876.51    19889.26   1057.85 o
   6  11  11      266.05     -180.23    577.95 o
  -8  12  11     7971.90     8808.86    678.77 o
  -7  12  11    21691.41    25486.60   1888.67 o
  -6  12  11    11248.15    10692.53   1062.88 o
  -5  12  11     7961.12     9727.23   2593.42 o
  -4  12  11     4343.97     4032.88    379.37 o
  -3  12  11     9707.77     9657.66    367.65 o
  -2  12  11     6799.18     6468.38    529.50 o
  -1  12  11    34609.22    36334.45   1007.62 o
   0  12  11     6733.47     7932.24    595.75 o
   1  12  11    17179.97    16684.63    529.81 o
   2  12  11      279.27     1378.41    767.38 o
   3  12  11     1115.56     1473.47    739.45 o
   4  12  11    10038.72    11196.29    535.09 o
   5  12  11        0.29      552.70   1211.68 o
   6  12  11    14189.85    14212.39   1846.76 o
  -8  13  11     8841.18     6947.86    604.90 o
  -7  13  11    10590.01    10884.86   1778.95 o
  -6  13  11     9463.78    10148.04    624.37 o
  -5  13  11    12248.07    14914.27   1170.44 o
  -4  13  11        6.15        1.39    266.21 o
  -3  13  11    10586.52     9987.71   1637.63 o
  -2  13  11    20288.88    18728.03    788.54 o
  -1  13  11     4935.04     3905.23    501.06 o
   0  13  11    16761.12    16884.12    785.76 o
   1  13  11      394.20      635.00    821.07 o
   2  13  11     9649.57     9257.41    852.98 o
   3  13  11     3861.82     4079.59   1126.91 o
   4  13  11      183.11      952.02    517.15 o
   5  13  11     4693.44     5592.40    614.09 o
  -8  14  11      199.96     1066.50    506.91 o
  -7  14  11     6867.89     7359.38   1208.53 o
  -6  14  11     4616.03     3766.75    957.98 o
  -5  14  11      910.80     1386.25    687.29 o
  -4  14  11    16093.97    15384.77    661.11 o
  -3  14  11     1200.66      318.86    892.82 o
  -2  14  11    16687.30    16609.88   1556.42 o
  -1  14  11     2668.41     4116.57    749.00 o
   0  14  11      914.44      317.17    242.42 o
   1  14  11     6250.48     6600.89    328.47 o
   2  14  11     2682.45     2759.70    378.33 o
   3  14  11    10563.40    10335.68    618.73 o
   4  14  11     4590.64     4656.35    761.36 o
   5  14  11     3963.74     4342.72   1135.91 o
  -7  15  11        5.74      -29.60    613.24 o
  -6  15  11      434.77      765.00    509.33 o
  -5  15  11     7568.42     6019.71    703.74 o
  -4  15  11       25.80      -22.27    571.43 o
  -3  15  11    20696.43    21190.45   1031.38 o
  -2  15  11      403.95     -151.46    744.01 o
  -1  15  11    10553.45     9116.72    567.64 o
   0  15  11       74.22      199.64    754.79 o
   1  15  11      504.37      650.81    528.45 o
   2  15  11    15532.43    15977.55   1449.93 o
   3  15  11     2876.57     3262.72    425.85 o
   4  15  11    23536.87    26462.25   1052.96 o
  -6  16  11       17.30     2540.48   2242.67 o
  -5  16  11      128.81     2083.24    637.73 o
  -4  16  11    14972.20    15605.47   1467.48 o
  -3  16  11     1450.81      743.23    616.10 o
  -2  16  11    19402.82    23877.10   2463.98 o
  -1  16  11     6193.47     5425.06    511.87 o
   0  16  11      918.10     2699.61    886.83 o
   1  16  11      843.96      240.50    263.40 o
   2  16  11     2220.05     3756.68   1987.58 o
   4  16  11       94.24     -161.15    534.55 o
  -6  17  11       65.30     -375.11   1125.58 o
  -5  17  11     2110.82     3674.61    847.46 o
  -4  17  11      178.69      484.67    389.12 o
  -3  17  11    20428.35    20881.28    796.42 o
  -2  17  11     3122.93     3873.75   1479.23 o
  -1  17  11    10607.52    11088.69    592.69 o
   0  17  11     5511.89     6744.29    707.81 o
   1  17  11      992.04      266.74    408.59 o
   2  17  11     7078.35     8235.72   1275.53 o
   3  17  11     4021.20     5007.15   2019.46 o
  -5  18  11      832.62      529.90    932.31 o
  -4  18  11     9592.03    15110.54   1158.53 o
  -3  18  11        0.55      766.19   2115.12 o
  -2  18  11     9718.15    10674.09    650.69 o
  -1  18  11     1277.95     2859.14   1392.37 o
   0  18  11      154.79     3110.69   1466.77 o
   1  18  11       13.21      396.22    337.31 o
   2  18  11     5367.94     3293.02    837.19 o
  -4  19  11     1226.99      525.47    470.18 o
  -3  19  11     8105.99     7577.77    458.72 o
  -2  19  11     1379.66     2634.31    696.07 o
  -1  19  11     2018.30     1872.59    349.78 o
   0  19  11      249.44      391.25    508.43 o
   1  19  11     1444.29     3318.20   1081.78 o
 -10   0  12     1308.30      400.62    450.66 o
  -9   0  12    11922.45     9545.24    592.30 o
  -8   0  12    11925.55    11101.44   1126.17 o
  -7   0  12    10506.26     9217.26    819.22 o
  -6   0  12     6221.39     4684.31    814.90 o
  -5   0  12       42.02     1146.94   1998.21 o
  -4   0  12    14051.88    12262.40   2965.42 o
  -3   0  12     8109.51     8749.50   1274.68 o
  -2   0  12   131760.81   130510.56   5488.96 o
  -1   0  12    43985.77    42875.05   2672.45 o
   0   0  12    35337.54    32906.11   1681.25 o
   1   0  12     1969.23     2265.01    869.57 o
   2   0  12     4296.53     2390.08    552.70 o
   3   0  12    57596.77    66490.29   3082.34 o
   4   0  12     1200.33      935.33    680.24 o
   5   0  12    92529.77   111356.37   5750.16 o
   6   0  12     1694.83     1275.45    935.33 o
   7   0  12     1040.72     -276.35   1190.42 o
 -10   1  12     8956.60     6820.34    554.40 o
  -9   1  12     6732.52     7361.13    641.27 o
  -8   1  12    17425.89    18033.27   1136.04 o
  -7   1  12     7077.24     7379.90    584.94 o
  -6   1  12     1764.71     1523.56    216.55 o
  -5   1  12      147.31      208.90    350.16 o
  -4   1  12       34.09     -153.94    295.03 o
  -3   1  12    91089.57    90066.58   2779.11 o
  -2   1  12    13492.59    11440.33    704.06 o
  -1   1  12    65524.90    64926.57   1746.03 o
   0   1  12    14491.68    13397.48    953.68 o
   1   1  12      168.19       46.18    389.38 o
   2   1  12    13713.15    13451.18   1119.91 o
   3   1  12     3280.77     3843.06   1001.02 o
   4   1  12    77617.36    91080.30   1966.62 o
   5   1  12        8.98      562.27    576.83 o
   6   1  12    28868.63    31229.72   1261.05 o
   7   1  12      241.66     1748.33   2072.61 o
 -10   2  12     2133.27      744.01   1211.68 o
  -9   2  12    11614.30    12706.54    667.68 o
  -8   2  12     3060.38     3189.20    652.87 o
  -7   2  12    12692.68    13228.00    645.58 o
  -6   2  12      381.89      730.53    190.47 o
  -5   2  12      589.90     1242.74    304.31 o
  -4   2  12    16934.89    14816.56    639.87 o
  -3   2  12      289.43      593.85    375.51 o
  -2   2  12    68673.94    65446.90   1763.89 o
  -1   2  12     1012.34     1951.27    404.74 o
   0   2  12    14779.46    14312.73    547.26 o
   1   2  12      183.92      619.66    236.08 o
   2   2  12     5591.40     3643.47    858.77 o
   3   2  12    21500.12    23218.29   1408.77 o
   4   2  12      607.04     1485.88   1055.48 o
   5   2  12    45894.27    48691.33   2046.53 o
   6   2  12      337.25       33.08    794.68 o
   7   2  12      838.55     2841.84   2263.93 o
 -10   3  12     4592.84     6164.69    946.98 o
  -9   3  12     1382.01     1781.36    235.53 o
  -8   3  12    15321.32    14879.88    849.91 o
  -7   3  12      586.78      849.02    373.09 o
  -6   3  12    18501.11    19018.87   1082.17 o
  -5   3  12     4021.72     4024.31    534.23 o
  -4   3  12      129.23      996.54    310.32 o
  -3   3  12    29652.01    29476.21    808.79 o
  -2   3  12     2105.21     2563.06    468.28 o
  -1   3  12    33709.42    31937.48   1273.83 o
   0   3  12     2779.42     3727.88    388.17 o
   1   3  12      446.69      686.22    500.68 o
   2   3  12     2192.04     1973.05    961.09 o
   3   3  12     2903.50     2025.39    547.51 o
   4   3  12     9107.15     8567.35    804.05 o
   5   3  12      580.66     1024.29    429.97 o
   6   3  12     4493.27     7230.36   1254.92 o
   7   3  12      376.95      650.44    390.76 o
 -10   4  12     1562.14     1572.14   1252.39 o
  -9   4  12     9319.99     8458.87    701.34 o
  -8   4  12      803.70      234.90    270.01 o
  -7   4  12    31117.39    30683.30   1423.38 o
  -6   4  12     9448.63     9925.57    814.43 o
  -5   4  12     8819.14    10267.18    376.32 o
  -4   4  12     5117.17     4972.88    656.61 o
  -3   4  12     1449.43      134.54    248.76 o
  -2   4  12    16733.52    16929.07    530.79 o
  -1   4  12    19594.42    20804.74    453.95 o
   0   4  12    16649.55    18017.18    600.67 o
   1   4  12     5375.68     6132.69    627.42 o
   2   4  12      306.27       49.60    325.37 o
   3   4  12     4155.30     2830.58    439.96 o
   4   4  12     1347.07     1314.45    481.72 o
   5   4  12     2371.46     2448.61   1048.19 o
   6   4  12     1437.14     1442.77    552.29 o
   7   4  12      306.19     1021.05   1690.81 o
 -10   5  12        7.10     -638.65    425.77 o
  -9   5  12      579.18      300.69    366.49 o
  -8   5  12     6830.88     6510.77    609.49 o
  -7   5  12     7604.33     6842.27   1346.97 o
  -6   5  12    38466.93    40617.25    989.55 o
  -5   5  12      124.17      377.20    276.50 o
  -4   5  12     5231.11     6823.09    444.73 o
  -3   5  12        0.98      116.93    369.17 o
  -2   5  12    10992.50     9748.89    575.50 o
  -1   5  12    11657.04    11027.77    357.67 o
   0   5  12    24327.76    26912.38   1132.88 o
   1   5  12    21395.47    17728.02   1095.15 o
   2   5  12     5254.63     5094.97    594.63 o
   3   5  12     4021.38     3620.00    428.31 o
   4   5  12      227.99      244.44    843.78 o
   5   5  12     2427.55     3912.35   1334.97 o
   6   5  12     1354.12     2975.67   1586.18 o
   7   5  12     9962.21    10329.47   1135.26 o
 -10   6  12      322.53      -48.42    798.05 o
  -9   6  12      570.63      854.18    374.33 o
  -8   6  12     2956.85     3465.13    748.65 o
  -7   6  12    11543.96     9561.46    641.70 o
  -6   6  12     2507.71     2051.94    393.66 o
  -5   6  12    42481.46    44275.95   1367.20 o
  -4   6  12     1101.68      276.38    520.81 o
  -3   6  12     4384.24     4346.38    453.88 o
  -2   6  12       63.11     -208.17    242.74 o
  -1   6  12    32176.93    31853.41   1291.16 o
   0   6  12    30828.45    30016.07    994.90 o
   1   6  12    18401.74    19423.48    632.01 o
   2   6  12    33360.49    32293.75   1171.60 o
   3   6  12       26.98      177.88    849.91 o
   4   6  12      524.96     -648.94    432.62 o
   5   6  12      269.87      734.71   1239.58 o
   6   6  12    16928.29    20729.17   1923.80 o
  -9   7  12      244.71      239.86    627.73 o
  -8   7  12      328.21     1159.02    398.00 o
  -7   7  12     6170.62     5320.10    366.01 o
  -6   7  12    28759.97    28125.32    753.68 o
  -5   7  12      173.78     -175.85    245.04 o
  -4   7  12    28662.14    29940.97    747.18 o
  -3   7  12    12238.91    14729.78    696.49 o
  -2   7  12      477.05      258.17    205.98 o
  -1   7  12     2907.29     3554.75    537.34 o
   0   7  12    20260.03    19118.88   1309.50 o
   1   7  12    60177.96    63006.43   2570.56 o
   2   7  12     5204.36     5583.77   1045.54 o
   3   7  12    19073.95    19004.72   1469.70 o
   4   7  12      939.22     1986.60    435.61 o
   5   7  12     5338.89     6386.38   1150.16 o
   6   7  12     1138.36     3116.59   1255.67 o
  -9   8  12     1244.47     1414.01    917.52 o
  -8   8  12     1135.91     1655.38    724.11 o
  -7   8  12     3261.25     2556.90    424.63 o
  -6   8  12      642.90      327.74    438.79 o
  -5   8  12    23030.18    24837.50    643.95 o
  -4   8  12     3493.74     3035.99    365.12 o
  -3   8  12    16752.47    17953.59    879.16 o
  -2   8  12     6906.01     6303.44    443.25 o
  -1   8  12     1169.12     1187.35    494.35 o
   0   8  12    10525.42     9646.38    437.83 o
   1   8  12     7760.41     8297.56    899.00 o
   2   8  12    32774.07    34897.32   1092.04 o
   3   8  12       49.13     1118.27    374.45 o
   4   8  12      263.58      151.71    406.93 o
   5   8  12     1082.35     1604.66    959.57 o
   6   8  12    12061.13    11947.45    838.22 o
  -9   9  12       50.17      441.03    642.60 o
  -8   9  12        4.53      143.13    715.16 o
  -7   9  12      380.53     1513.15    561.49 o
  -6   9  12     6667.37     7671.44   1176.86 o
  -5   9  12     2627.40     2522.12    438.76 o
  -4   9  12     4395.87     4116.65    272.45 o
  -3   9  12      334.55      450.21    149.54 o
  -2   9  12      588.72      766.09    187.09 o
  -1   9  12        3.74      625.20    340.94 o
   0   9  12     5997.61     5522.47    710.45 o
   1   9  12     1141.60     1872.19    748.65 o
   2   9  12     1693.73     1759.38    672.58 o
   3   9  12     3876.32     4065.55   1456.14 o
   4   9  12     1714.26     4251.16   1423.05 o
   5   9  12     1847.85     2678.37    434.76 o
   6   9  12      568.21     1002.78    976.17 o
  -9  10  12      346.78      203.72    247.74 o
  -8  10  12       49.10     1387.13   1043.44 o
  -7  10  12      183.37      928.40    463.31 o
  -6  10  12     3711.78     3362.71    865.25 o
  -5  10  12      739.55     1018.18    669.61 o
  -4  10  12     7816.35     7994.24    390.48 o
  -3  10  12      481.87      685.12    557.31 o
  -2  10  12      507.12     -323.81    366.12 o
  -1  10  12     1768.90     2345.53    346.99 o
   0  10  12     1335.57      170.66    312.43 o
   1  10  12     4607.40     4811.29    835.07 o
   2  10  12      950.45     -505.06    637.53 o
   3  10  12      512.63     -921.56   1211.68 o
   4  10  12      164.37     1417.34    422.51 o
   5  10  12     3140.02     5438.81   1515.72 o
   6  10  12       11.90       37.98    640.86 o
  -8  11  12      349.22      438.26    560.77 o
  -7  11  12       24.65      393.49    273.07 o
  -6  11  12     3419.52     3158.57    525.20 o
  -5  11  12     9193.47    10663.58    844.95 o
  -4  11  12     1010.32     1607.43    233.02 o
  -3  11  12     3208.51     3300.53    552.47 o
  -2  11  12      225.09      802.88    609.60 o
  -1  11  12     4088.82     3941.37    445.36 o
   0  11  12      571.78      534.83    415.12 o
   1  11  12     6596.50     5438.88    622.86 o
   2  11  12     2112.07     1185.33    400.47 o
   3  11  12      333.89       58.70    478.29 o
   4  11  12     1255.95     1165.89    903.44 o
   5  11  12      447.39     2888.53    648.66 o
  -8  12  12     6014.21     7099.68   2965.42 o
  -7  12  12     7764.15     5988.36    789.80 o
  -6  12  12      137.00     -212.58    744.01 o
  -4  12  12    16425.89    14909.20   1186.94 o
  -3  12  12        9.53      492.83    204.51 o
  -2  12  12      634.03      632.39    910.64 o
  -1  12  12     7334.12     6876.50    339.09 o
   0  12  12    11319.00    14088.93    960.17 o
   1  12  12      369.20     1126.27    232.33 o
   2  12  12     6646.64     6596.94    935.82 o
   3  12  12     1214.25     1820.22    331.51 o
   4  12  12       11.47      -65.99    355.93 o
   5  12  12      479.93     -846.36    595.21 o
  -8  13  12     1291.32      826.65    466.93 o
  -7  13  12     8219.64     7026.50   1009.39 o
  -6  13  12    21759.14    25237.52   2579.24 o
  -5  13  12     1696.67      737.55    362.27 o
  -4  13  12     2151.34     3284.93    423.53 o
  -3  13  12     7983.26     7318.32    347.85 o
  -2  13  12    13190.28    13598.57    984.91 o
  -1  13  12     2354.51     2404.94    312.59 o
   0  13  12     8917.67     8140.88    775.82 o
   1  13  12    12098.14    10769.04    886.73 o
   2  13  12      483.46     1270.13    344.45 o
   3  13  12      489.07      370.04    644.31 o
   4  13  12     1820.07     3277.01    550.36 o
  -7  14  12    18610.10    19667.50   2348.96 o
  -6  14  12     2756.93     2559.21    330.61 o
  -5  14  12    15544.62    22822.86   2051.09 o
  -4  14  12     3438.20     3698.79    445.93 o
  -3  14  12     2224.71     2386.92    662.81 o
  -2  14  12       74.54      203.03    302.59 o
  -1  14  12    15342.03    14393.79   1302.84 o
   0  14  12     5790.56     5989.11    500.10 o
   1  14  12     2923.73     2038.44    696.49 o
   2  14  12     5540.57     4917.32    783.24 o
   3  14  12     5128.28     3560.81    537.55 o
   4  14  12     1011.14     2218.63   1084.13 o
  -7  15  12     4181.17     3186.06    600.65 o
  -6  15  12    19216.39    22164.65    958.63 o
  -5  15  12      241.66      766.38   1292.96 o
  -4  15  12     4274.99     4019.34    640.94 o
  -3  15  12       14.51      467.67    297.61 o
  -2  15  12     9830.87     9708.80   1368.44 o
  -1  15  12     2449.25     1850.16    300.69 o
   0  15  12    10584.20    11730.84   1012.53 o
   1  15  12     4090.63     3098.65    645.18 o
   2  15  12      167.10     -207.78   1041.62 o
   3  15  12       42.33      579.89    407.57 o
  -6  16  12      950.97     1675.58    435.02 o
  -5  16  12     6937.92     6538.60   1555.29 o
  -4  16  12      142.43      117.83    488.92 o
  -3  16  12        2.41      -26.70    607.55 o
  -2  16  12     3156.84     3113.33    347.37 o
  -1  16  12     2718.61     4858.12    733.38 o
   0  16  12     4075.71     5801.31   1223.02 o
   1  16  12     3619.65     2558.97    471.33 o
   2  16  12     4552.37     5399.30    776.59 o
   3  16  12      150.15     2011.07    892.82 o
  -5  17  12      229.03      878.53   1371.11 o
  -4  17  12     1360.60     3804.76   2497.76 o
  -3  17  12     3695.41     4390.92    629.10 o
  -2  17  12      565.90     2309.00   2295.81 o
  -1  17  12    10767.41    11268.32    567.22 o
   0  17  12      127.39      589.37    412.23 o
   1  17  12     4758.03     6038.82    546.54 o
   2  17  12     4624.74     6070.79   1541.13 o
  -4  18  12     4589.21     4414.96    531.44 o
  -3  18  12     2914.02     3176.54    583.37 o
  -2  18  12    12581.89    13162.04    587.13 o
  -1  18  12     4052.25     4798.70    702.76 o
   0  18  12     6130.59     5605.05   1356.20 o
   1  18  12     2236.67     1147.69    506.11 o
  -2  19  12     6334.82     6182.01   1346.88 o
  -1  19  12     9537.93    11308.38    726.66 o
 -10   1  13      271.14     -752.58    552.29 o
  -9   1  13     2336.91     1954.52    992.34 o
  -8   1  13       17.48       52.07    202.97 o
  -7   1  13     6878.83     6481.06    520.56 o
  -6   1  13     3687.37     4111.79    436.93 o
  -5   1  13      690.70       61.36    325.92 o
  -4   1  13      219.89     2676.29    490.52 o
  -3   1  13     6027.36     5555.61    341.74 o
  -2   1  13     7595.44     6612.42    649.82 o
  -1   1  13     5033.21     5648.83    459.07 o
   0   1  13     8832.82     8342.31    812.59 o
   1   1  13      932.61     1051.52    410.94 o
   2   1  13     1559.66      724.59    640.90 o
   3   1  13       30.10     1235.59    719.63 o
   4   1  13    12316.71    14227.67   1034.00 o
   5   1  13      850.98     2056.02    552.29 o
   6   1  13     4653.02     4841.63    704.23 o
 -10   2  13       20.26      -79.38    400.31 o
  -9   2  13     3147.15     2965.97    569.55 o
  -8   2  13    17773.88    18232.54   1084.77 o
  -7   2  13     1318.60      971.49    227.25 o
  -6   2  13    14422.62    14538.81    643.36 o
  -5   2  13     6750.57     4702.03    614.75 o
  -4   2  13     3927.78     3821.09    379.98 o
  -3   2  13     3597.76     4569.54    377.40 o
  -2   2  13    18203.15    17695.80    858.47 o
  -1   2  13    25357.92    25860.16   1060.11 o
   0   2  13     2407.33     3116.78    412.67 o
   1   2  13     1895.07     1705.76    570.40 o
   2   2  13       82.57      292.60   1403.00 o
   3   2  13     7886.75     8587.86   3092.97 o
   4   2  13        7.38     -360.75    806.83 o
   5   2  13    22516.30    26384.94   2209.15 o
   6   2  13     1174.45     -339.38    739.45 o
 -10   3  13     7772.95     6287.41    865.67 o
  -9   3  13    10640.50     9037.05   1432.37 o
  -8   3  13     2159.06     2030.35    466.63 o
  -7   3  13    27677.72    27091.15   1406.03 o
  -6   3  13     6257.41     8074.13    408.23 o
  -5   3  13       17.75     -380.07    253.38 o
  -4   3  13      137.26      378.22    247.25 o
  -3   3  13    22430.92    22778.53    637.79 o
  -2   3  13    22766.85    21906.19    983.94 o
  -1   3  13     8627.96     9290.56    716.53 o
   0   3  13    18322.29    16396.01    963.34 o
   1   3  13        7.52     -128.41    319.12 o
   2   3  13      598.89      218.14   1090.97 o
   3   3  13       51.09      260.48    466.76 o
   4   3  13    21123.04    25316.74   1610.56 o
   5   3  13      697.08      840.72    466.19 o
   6   3  13     8874.72     9942.04    615.69 o
  -9   4  13    12149.83    11254.98    527.99 o
  -8   4  13    19806.60    21515.38    845.77 o
  -7   4  13       54.45     -562.32    374.88 o
  -6   4  13     3497.82     3272.45    297.51 o
  -5   4  13     3648.36     6246.10    991.05 o
  -4   4  13    22640.37    21921.67    529.83 o
  -3   4  13     2026.14     2249.27    537.05 o
  -2   4  13    32124.54    32337.40    825.00 o
  -1   4  13    14666.26    14128.76    412.82 o
   0   4  13      311.50      -32.24    270.11 o
   1   4  13      616.67     1219.23    283.91 o
   2   4  13     1293.50     1064.71    641.77 o
   3   4  13     5089.69     7112.59   1062.88 o
   4   4  13      457.32      298.38    592.17 o
   5   4  13    13065.36    12560.55   1021.73 o
   6   4  13     1631.69     2124.16    511.28 o
  -9   5  13    12742.90    11776.98    638.00 o
  -8   5  13     5818.91     6265.76    857.20 o
  -7   5  13     8827.56     7570.96    936.40 o
  -6   5  13      408.54     1035.71    446.81 o
  -5   5  13     5132.82     5700.59    895.30 o
  -4   5  13       20.42      -25.68    437.48 o
  -3   5  13    28148.05    29481.31    772.78 o
  -2   5  13     2636.99     2910.52    364.57 o
  -1   5  13     6698.09     6824.93    535.50 o
   0   5  13      856.31      -33.73    570.16 o
   1   5  13     2196.17     4232.24    757.05 o
   2   5  13     1853.97     1566.85    327.96 o
   3   5  13      824.29     -674.17    622.73 o
   4   5  13     8705.89    12946.45   1102.15 o
   5   5  13      100.02     1259.11   1142.81 o
   6   5  13     2685.26     2345.78    684.22 o
  -9   6  13     9858.34     9233.78    573.01 o
  -8   6  13    13003.92    12540.21   1945.06 o
  -7   6  13     2323.48     2302.71    491.74 o
  -6   6  13      803.51     1476.33    451.57 o
  -5   6  13     2622.36     2318.49    228.78 o
  -4   6  13    21242.96    21289.94    770.13 o
  -3   6  13    10025.14    10688.28    826.44 o
  -2   6  13    12609.75    12270.55    482.56 o
  -1   6  13     3916.49     3397.41    465.83 o
   0   6  13       47.79      948.65    281.43 o
   1   6  13      556.72      -71.16    378.33 o
   2   6  13     2769.85     4282.75   1435.34 o
   3   6  13     5082.05     4001.22    562.14 o
   4   6  13     2344.92     4236.92   1269.21 o
   5   6  13     1081.51      215.22    423.35 o
   6   6  13        6.45     1260.81   2104.49 o
  -9   7  13     7894.26     8647.82    573.16 o
  -8   7  13      760.02     1212.47    766.41 o
  -7   7  13      183.98     1341.93    584.31 o
  -6   7  13    10313.51    11313.31    880.59 o
  -5   7  13     2886.52     2310.59    604.45 o
  -4   7  13    26460.75    27947.11   1960.62 o
  -3   7  13     4569.16     3635.31    320.96 o
  -2   7  13     8554.59     8020.39    478.41 o
  -1   7  13     3368.91     3594.85    453.15 o
   0   7  13      843.29     1576.59    739.45 o
   1   7  13     9428.21     8660.41    917.99 o
   2   7  13     3451.93     3570.07    876.55 o
   3   7  13     9329.60     8891.02    940.69 o
   4   7  13      309.07     2151.18    570.21 o
   5   7  13      179.93      157.46    924.89 o
   6   7  13     1958.57     4151.33    637.77 o
  -9   8  13      250.01     3155.84   1796.26 o
  -8   8  13     2250.98     1951.16    324.61 o
  -7   8  13      127.85     -301.61    317.94 o
  -6   8  13       79.72      497.96    439.13 o
  -5   8  13    44432.25    45715.06   1303.78 o
  -4   8  13       30.16      398.33    332.00 o
  -3   8  13    37843.81    38140.22   2273.58 o
  -2   8  13      205.78     -224.68    411.19 o
  -1   8  13      144.78      -53.57    413.48 o
   0   8  13    10642.19     9661.66    970.39 o
   1   8  13    15110.45    14118.21   1974.87 o
   2   8  13    43480.00    41863.50   1311.70 o
   3   8  13     6190.32     7794.16    965.28 o
   4   8  13    11526.73    13336.13   2027.42 o
   5   8  13      110.95      554.33    605.84 o
  -9   9  13     3708.81     1615.93    552.70 o
  -8   9  13      270.99     1651.27    790.04 o
  -7   9  13      109.75       38.04    239.85 o
  -6   9  13    23071.09    24938.48   1350.03 o
  -5   9  13      151.44      189.07    570.70 o
  -4   9  13    50024.48    54087.98   1057.28 o
  -3   9  13     1848.88     1609.45    422.41 o
  -2   9  13    10036.00     9685.04    535.54 o
  -1   9  13      788.21     1648.55    417.60 o
   0   9  13    12588.91    11713.24   1120.02 o
   1   9  13    50935.07    50129.53   1479.14 o
   2   9  13    13281.26    13574.82   1370.80 o
   3   9  13    59729.64    62316.83   2602.82 o
   4   9  13      322.48      207.18    669.61 o
   5   9  13       84.64      409.44    815.39 o
  -8  10  13        1.15      -48.74    510.60 o
  -7  10  13     3475.75     2875.86    391.74 o
  -6  10  13     1773.96     1791.52   1073.89 o
  -5  10  13    56643.20    63064.02   1710.22 o
  -4  10  13     1028.76     1768.66    782.41 o
  -3  10  13    28956.38    26042.26    764.00 o
  -2  10  13      367.09      299.76    235.74 o
  -1  10  13     4660.80     5019.67    297.44 o
   0  10  13    16229.93    16604.45    633.24 o
   1  10  13    19934.89    18488.68   1293.96 o
   2  10  13    66159.81    72704.70   5771.41 o
   3  10  13     6048.15     4546.88   1753.74 o
   4  10  13     8499.00    11865.77   2210.78 o
   5  10  13      243.75     1488.03    977.85 o
  -8  11  13      240.56     -307.54    205.03 o
  -7  11  13     2168.93     2334.14    409.94 o
  -6  11  13    31895.65    33922.60   1120.93 o
  -5  11  13     1371.92     1442.84    256.96 o
  -4  11  13    40820.33    42395.20   1358.40 o
  -3  11  13      312.63     1466.84    711.47 o
  -2  11  13     1016.24      984.66    439.91 o
  -1  11  13     2166.67     1590.80    223.41 o
   0  11  13    19883.96    20143.28    527.01 o
   1  11  13    34467.48    36151.44   2186.34 o
   2  11  13     9817.61     7997.93   1392.37 o
   3  11  13    30262.47    25097.50   4389.68 o
   4  11  13       20.68     -149.36   1307.34 o
   5  11  13       53.14     -721.53   1222.31 o
  -8  12  13      125.74     -582.02    388.01 o
  -7  12  13    10966.44    11102.40   1233.98 o
  -6  12  13     4205.77     4452.66    340.58 o
  -5  12  13    34659.14    35167.37   1580.04 o
  -4  12  13     1783.14     1988.66    372.51 o
  -3  12  13     4090.86     3492.58   1068.72 o
  -2  12  13      450.45      839.91    714.97 o
  -1  12  13     5278.29     5288.44    554.55 o
   0  12  13     8609.87     8474.62    377.67 o
   1  12  13     6010.35     6013.42    604.37 o
   2  12  13    17016.62    20372.34   2710.33 o
   3  12  13      122.33      637.73   1105.39 o
   4  12  13     1459.38      214.13    581.85 o
  -7  13  13        4.92     -244.21    764.15 o
  -6  13  13     9722.31    10410.66    845.46 o
  -5  13  13     4106.19     4235.20    486.96 o
  -4  13  13    11330.97    12836.50   1860.03 o
  -3  13  13     7701.89     7617.24    544.48 o
  -2  13  13     1309.94     2731.80   1658.09 o
  -1  13  13     3092.62     3121.79    787.47 o
   0  13  13     1611.27     1074.20    339.13 o
   1  13  13     6181.92     6644.65    824.88 o
   2  13  13     4026.12     4421.56    456.79 o
   3  13  13     2348.57     3608.40    549.88 o
   4  13  13      394.49      -88.34    722.76 o
  -7  14  13     5693.73     7829.86    694.78 o
  -6  14  13      481.92     -349.23    533.25 o
  -5  14  13     3801.34     4720.21    593.81 o
  -4  14  13     4636.13     3994.78   1243.56 o
  -3  14  13      740.16     1020.74   1764.37 o
  -2  14  13    13319.04    13038.95   1521.27 o
  -1  14  13     1447.18     1126.58    357.13 o
   0  14  13     6949.23     8113.55    858.39 o
   1  14  13        0.91    -1116.02    744.01 o
   2  14  13      535.61    -1371.11    914.07 o
   3  14  13     4818.86     5839.95   2210.78 o
  -6  15  13     1287.88     1521.70    465.95 o
  -5  15  13      567.19     2230.18    439.04 o
  -4  15  13      267.35     2032.08   1721.86 o
  -3  15  13    15623.75    13120.25   1849.40 o
  -2  15  13     2348.03     1293.52   1636.83 o
  -1  15  13    19739.97    22549.78   1166.39 o
   0  15  13    10348.78     8650.21   1064.69 o
   1  15  13     2709.85     1946.95    303.21 o
   2  15  13      506.43     -554.15    369.44 o
   3  15  13      709.48      722.76   1041.62 o
  -5  16  13       12.22      309.85    794.54 o
  -4  16  13      512.79     1196.76    435.78 o
  -3  16  13     1657.62     2119.20    848.31 o
  -2  16  13    27529.51    31565.53   3411.67 o
  -1  16  13    17191.04    17568.66   1525.52 o
   0  16  13    12378.32    13658.93    724.27 o
   1  16  13     7854.17     7838.15    735.15 o
   2  16  13      435.15      382.09   1513.03 o
  -4  17  13     1329.60      -85.03    871.56 o
  -3  17  13     9870.31    10858.15   1682.46 o
  -2  17  13     2362.17     1150.61    363.60 o
  -1  17  13    19720.09    18037.38    793.66 o
   0  17  13    17620.75    16485.22   1936.54 o
   1  17  13      222.30      880.06    495.24 o
  -2  18  13    15796.96    15380.45   1671.13 o
  -9   0  14     3070.40     5174.01    924.70 o
  -8   0  14    31580.99    33541.09   1998.21 o
  -7   0  14    10685.77    13573.24   1169.16 o
  -6   0  14    51439.87    50686.33   2245.96 o
  -5   0  14     1468.51     2360.15   1232.70 o
  -4   0  14     4907.70     3585.20    542.07 o
  -3   0  14     2866.50     2089.05    509.70 o
  -2   0  14    61564.03    61007.66   2034.25 o
  -1   0  14    67291.59    59690.64   1789.84 o
   0   0  14    64649.00    58075.70   3487.31 o
   1   0  14    48676.14    44194.37   2465.87 o
   2   0  14      210.18     -829.04    829.04 o
   3   0  14     9024.34     7461.39   1296.71 o
   4   0  14        1.07      170.06    977.85 o
   5   0  14    68289.02    81161.71   2944.17 o
   6   0  14     4922.17     4244.81   1955.69 o
  -9   1  14     3789.02     2891.24    537.55 o
  -8   1  14    13054.01    12210.91   1324.90 o
  -7   1  14    49714.25    50186.96   3130.86 o
  -6   1  14     2343.41     2197.92    235.75 o
  -5   1  14    21607.15    22202.85    769.31 o
  -4   1  14      311.61      207.22   1131.10 o
  -3   1  14    17854.69    18969.00    850.05 o
  -2   1  14    12772.92    12642.03    728.43 o
  -1   1  14    72005.95    74188.26   1278.55 o
   0   1  14    71079.71    71417.56   2519.26 o
   1   1  14    12310.14    13763.39   1135.07 o
   2   1  14     4335.90     5655.53    668.77 o
   3   1  14      766.65      -69.50    577.03 o
   4   1  14    35845.35    37194.56   2678.45 o
   5   1  14     3337.69     2313.55    951.16 o
   6   1  14    34764.73    45185.64   2964.34 o
  -9   2  14     3136.09     3294.30    573.76 o
  -8   2  14    16789.88    16433.26   1015.94 o
  -7   2  14    11493.75    11182.67    562.92 o
  -6   2  14    17870.46    21596.75    926.92 o
  -5   2  14     1872.83     2290.98    392.05 o
  -4   2  14     1046.12     1041.49    693.43 o
  -3   2  14      574.27      650.01    282.03 o
  -2   2  14    37597.32    40089.25   1096.72 o
  -1   2  14    17217.52    17154.25    938.99 o
   0   2  14    32923.56    32422.27   1831.75 o
   1   2  14    16222.54    13265.89    982.33 o
   2   2  14       10.80      -13.19    582.27 o
   3   2  14     1581.75     1165.30    653.22 o
   4   2  14       11.45     1006.38    839.67 o
   5   2  14    24886.03    25541.52   2841.21 o
   6   2  14     5168.30     8964.50    632.08 o
  -9   3  14     2559.52     1585.60   1009.73 o
  -8   3  14     8259.32     6901.02    401.58 o
  -7   3  14     8019.58     6484.98    668.42 o
  -6   3  14    15496.14    15750.54    963.43 o
  -5   3  14     3054.96     3429.20    400.28 o
  -4   3  14     1876.49     3054.38    860.22 o
  -3   3  14     3356.24     2849.89    442.84 o
  -2   3  14     2802.44     2742.01    316.48 o
  -1   3  14    19787.02    19100.19    868.88 o
   0   3  14     5454.10     5397.23    314.87 o
   1   3  14     3669.80     5146.91    701.50 o
   2   3  14      269.46     -594.63    396.42 o
   3   3  14      110.21      476.28    508.43 o
   4   3  14     5913.36     6956.31   1902.55 o
   5   3  14      855.78      464.43    814.02 o
   6   3  14     5742.61    10463.21    852.84 o
  -9   4  14       95.35     1073.68    453.85 o
  -8   4  14     1938.98     2995.74    710.16 o
  -7   4  14    13858.63    15454.50   1503.20 o
  -6   4  14       80.21      178.36    214.91 o
  -5   4  14    18395.70    22257.86   1400.75 o
  -4   4  14        7.17       -5.06    444.90 o
  -3   4  14     2055.61     3658.50    478.50 o
  -2   4  14     2036.68     3013.87    372.53 o
  -1   4  14      708.14      638.08    255.37 o
   0   4  14     3807.34     3766.05    546.15 o
   1   4  14      345.43     1495.69    488.92 o
   2   4  14     5550.33     4931.92    584.22 o
   3   4  14      117.22     -307.53   1126.65 o
   4   4  14     5132.37     6219.04   2189.52 o
   5   4  14      291.90     -261.60    731.43 o
  -9   5  14     3008.15     2866.14    680.57 o
  -8   5  14       11.75      706.32    395.81 o
  -7   5  14      969.86      -73.49    475.84 o
  -6   5  14    17927.87    18831.15   1449.76 o
  -5   5  14        0.41     -308.32    205.54 o
  -4   5  14    32433.33    35302.31   1030.79 o
  -3   5  14     1684.02     1449.45    451.05 o
  -2   5  14     3905.76     3671.36    462.07 o
  -1   5  14       16.00     1096.92    263.96 o
   0   5  14     3993.12     4748.20   1419.79 o
   1   5  14    16264.91    12710.73    901.50 o
   2   5  14     1887.70     1610.73    381.93 o
   3   5  14    22212.87    19714.13   2104.49 o
   4   5  14      822.89     1993.01    652.20 o
   5   5  14     2273.40     2574.10    749.22 o
  -9   6  14     6860.42     6648.07    940.66 o
  -8   6  14      226.81     -203.19    393.61 o
  -7   6  14       35.15      367.65    362.88 o
  -6   6  14       41.08      548.50    390.72 o
  -5   6  14    29648.81    32114.69   1279.16 o
  -4   6  14     5782.73     6106.59    560.06 o
  -3   6  14    22312.85    22145.78    947.50 o
  -2   6  14     9346.93     9104.30    566.40 o
  -1   6  14      172.70     -325.60    217.07 o
   0   6  14     2613.14     2629.86   1003.32 o
   1   6  14    12537.86    11486.95   2126.29 o
   2   6  14    29336.27    26656.12   1848.67 o
   3   6  14      415.76      764.51   1030.99 o
   4   6  14    16146.01    18629.26   1268.14 o
   5   6  14     1302.49     -404.06    761.63 o
  -7   7  14      746.67      -82.16    516.75 o
  -6   7  14     6371.79     7106.99    556.98 o
  -5   7  14      108.10      336.88    221.20 o
  -4   7  14    41519.02    49420.24   2641.32 o
  -3   7  14    15251.41    15411.97   1303.11 o
  -2   7  14    13905.66    12141.95    583.63 o
  -1   7  14     3927.33     4490.59    473.52 o
   0   7  14     5377.47     4796.50    998.03 o
   1   7  14    17436.11    16403.08   1746.82 o
   2   7  14     2805.52     4308.66   1264.82 o
   3   7  14    39044.44    39340.60   7578.30 o
   4   7  14      369.11    -1207.32    977.85 o
   5   7  14      584.13       20.54    676.58 o
  -8   8  14       31.04      787.17   1806.89 o
  -7   8  14     1069.25     1033.00    294.55 o
  -6   8  14     3070.08     2958.50    469.42 o
  -5   8  14    19645.75    18746.73    628.98 o
  -4   8  14      183.61      937.11    301.05 o
  -3   8  14    26225.52    24845.19    766.15 o
  -2   8  14     7297.58     8015.77    765.10 o
  -1   8  14      137.83     1113.88    562.05 o
   0   8  14      410.03     1215.57    604.10 o
   1   8  14     8323.04     7282.04   1330.59 o
   2   8  14    35180.60    32095.78   1308.45 o
   3   8  14      438.51     -765.27    829.04 o
   5   8  14     1474.09        8.95   2391.47 o
  -8   9  14     1602.54     1583.87    570.70 o
  -7   9  14     1736.45     1127.22    282.28 o
  -6   9  14       80.78       99.33    207.58 o
  -5   9  14     3644.76     3344.48    576.83 o
  -4   9  14    15542.02    15327.07    635.01 o
  -3   9  14     1971.68     2199.74    466.56 o
  -2   9  14     2982.97     3573.33    318.78 o
  -1   9  14     3330.80     3217.45    450.44 o
   0   9  14     5327.06     5808.53    470.31 o
   1   9  14     3122.22     3606.04   1424.25 o
   2   9  14      774.76      774.72    425.15 o
   3   9  14     7640.15    12131.78    810.86 o
   4   9  14      804.51     4963.99   1009.73 o
  -8  10  14       55.10     1140.82   1328.59 o
  -7  10  14      328.16      536.41    300.69 o
  -6  10  14     1966.99     2198.46    448.83 o
  -5  10  14      313.54     -500.24    333.50 o
  -4  10  14      460.69       98.51    216.05 o
  -3  10  14     1109.28      573.78    459.14 o
  -2  10  14      512.67      108.92    364.36 o
  -1  10  14     1866.46     3718.88    527.80 o
   0  10  14     1628.43     1735.97    532.85 o
   1  10  14     2514.70      299.02    488.92 o
   2  10  14      179.86     -573.95   1041.62 o
   3  10  14      275.22      123.22    542.07 o
   4  10  14       17.36     1976.16    569.55 o
  -7  11  14      479.65     1533.17    555.04 o
  -6  11  14     3119.34     2595.13    267.04 o
  -5  11  14     3216.05     3813.62    618.29 o
  -4  11  14     2872.24     2111.80   2380.84 o
  -3  11  14     1037.95      972.21    296.18 o
  -2  11  14     1233.42      959.41    238.66 o
  -1  11  14     1711.70     1757.06    447.14 o
   0  11  14     1346.63      428.16    576.83 o
   1  11  14     4236.70     5945.59   1775.00 o
   2  11  14      533.31      152.20   1817.52 o
   3  11  14     2051.47     3445.35    709.83 o
   4  11  14      892.33     -940.65    627.10 o
  -7  12  14      812.10     1748.12   1960.26 o
  -6  12  14       51.23      619.72    161.10 o
  -5  12  14     9282.12     9518.30   1201.31 o
  -4  12  14     5982.21     5387.91   1289.99 o
  -3  12  14     2598.83     1832.20    807.79 o
  -2  12  14      838.74     1837.59    926.61 o
  -1  12  14      163.36       90.41    514.97 o
   0  12  14     4280.93     3169.34    822.18 o
   1  12  14      475.20     1160.08    708.61 o
   2  12  14     6492.70     6043.18    945.96 o
  -6  13  14     8363.68     8929.39   1448.31 o
  -5  13  14        3.28      259.08   1307.34 o
  -4  13  14     6159.72     7056.77    751.40 o
  -3  13  14     6434.00     8271.79   1445.51 o
  -2  13  14     1375.26     2254.23    565.99 o
  -1  13  14      722.31      636.76    539.74 o
   0  13  14     3474.52     3530.60    646.78 o
   1  13  14     1857.62     1667.20    829.04 o
   2  13  14      193.19     1211.68    956.59 o
  -6  14  14     3135.48     3685.07    888.62 o
  -5  14  14    15291.60    13590.74   1179.79 o
  -4  14  14      137.20      -20.12    521.49 o
  -3  14  14     1073.40      432.51   1105.39 o
  -2  14  14     5278.57     8385.10   2083.24 o
  -1  14  14     2955.52     3916.02   1484.18 o
   0  14  14       57.61      907.39    357.32 o
   1  14  14     4704.16     5947.52   1551.80 o
   2  14  14     5551.86     6632.34   1126.65 o
  -5  15  14      112.86      658.98    572.95 o
  -4  15  14     9066.99     9750.39   1519.91 o
  -3  15  14     1301.15     1183.33    538.71 o
  -2  15  14       11.45     2720.96   1062.88 o
  -1  15  14        3.50     -230.23    378.31 o
   0  15  14      871.90      -76.85    930.02 o
   1  15  14     1439.54      827.06    991.60 o
  -4  16  14      346.41      106.29   1062.88 o
  -3  16  14     1851.42     2470.38    658.98 o
  -2  16  14       18.67     1269.07    658.56 o
  -1  16  14       61.85      152.24    355.11 o
   0  16  14     1663.67     1626.76    449.87 o
  -9   1  15      454.15      179.64    583.96 o
  -8   1  15      467.88     -318.44    308.72 o
  -7   1  15     6882.02     5372.77    713.71 o
  -6   1  15      115.36      429.20    154.44 o
  -5   1  15     3121.90     4178.67    553.83 o
  -4   1  15       23.73      361.63    265.69 o
  -3   1  15        2.86     -207.17    387.43 o
  -2   1  15     3084.63     3742.03    485.16 o
  -1   1  15     2160.18     2641.25    366.08 o
   0   1  15     9466.63     7670.78    792.59 o
   1   1  15     1968.25     3161.69    698.84 o
   2   1  15      252.43      868.87   1711.23 o
   3   1  15       27.85     1977.54   3273.66 o
   4   1  15     2382.39     1658.09    935.33 o
   5   1  15      119.11     1235.23   1317.21 o
  -9   2  15      647.21      362.25    414.21 o
  -8   2  15     5209.52     5187.86    776.27 o
  -7   2  15      137.61      723.97    561.46 o
  -6   2  15    18144.09    17938.11    794.71 o
  -5   2  15     1304.64     1253.27    545.05 o
  -4   2  15     3996.56     4558.89    757.75 o
  -3   2  15       15.23      757.49    764.49 o
  -2   2  15     5000.22     5952.02    396.10 o
  -1   2  15    12296.36    14043.20    938.80 o
   0   2  15     8802.40     8583.36    783.94 o
   1   2  15    10028.83     9142.88   2922.91 o
   2   2  15      200.50     -248.84   1190.42 o
   3   2  15       15.10     4846.71   1169.16 o
   4   2  15      775.66     2193.95    714.02 o
   5   2  15     8038.04    10925.72    927.08 o
  -9   3  15      706.16      264.74    380.51 o
  -8   3  15     1420.52     2104.98   1360.48 o
  -7   3  15    25634.02    27771.01   1146.65 o
  -6   3  15      172.83       72.79    302.76 o
  -5   3  15     4745.95     5529.69    236.23 o
  -4   3  15      769.40      851.81    441.27 o
  -3   3  15      660.08      237.52    435.72 o
  -2   3  15     3304.75     3319.33    363.43 o
  -1   3  15    16355.72    16979.21    702.62 o
   0   3  15    16069.09    17027.69   1252.71 o
   1   3  15     1780.33      992.03   1679.34 o
   3   3  15     1326.43     -668.94   1445.51 o
   4   3  15     2080.10      114.00    722.76 o
   5   3  15        4.79     2801.87   2519.02 o
  -9   4  15     4079.58     5036.50   1433.35 o
  -8   4  15    10343.14    12077.21    689.36 o
  -7   4  15     1800.05      993.29    750.20 o
  -6   4  15    13539.64    13353.49    518.05 o
  -5   4  15     1999.53     2179.67    560.21 o
  -4   4  15     1205.25     1287.93    430.09 o
  -3   4  15      284.51      820.00    421.70 o
  -2   4  15     7439.58     8906.58    700.41 o
  -1   4  15     7761.48     8672.49    386.52 o
   0   4  15     3303.42     4263.62    353.74 o
   1   4  15    13307.04    13083.10   1786.01 o
   3   4  15      356.28     2053.66    689.48 o
   4   4  15      916.25       65.45   1339.22 o
   5   4  15     1905.41      -53.09    528.59 o
  -8   5  15     1860.41     1789.23   1158.26 o
  -7   5  15    12118.73    12664.05    515.47 o
  -6   5  15        2.70     1087.40    275.31 o
  -5   5  15       75.80      548.82    358.99 o
  -4   5  15       12.99     -247.43    242.31 o
  -3   5  15      380.79      995.38    575.15 o
  -2   5  15     1420.37     1316.59    368.97 o
  -1   5  15     2453.08     1782.87    559.22 o
   0   5  15     4450.56     4624.77    376.11 o
   1   5  15     1808.46     3853.69   1163.86 o
   2   5  15     2738.58     2045.61    647.54 o
   3   5  15       24.52     1546.13    733.38 o
   4   5  15      799.05     2189.07    698.84 o
   5   5  15      202.25      391.23   1179.79 o
  -8   6  15    10368.83     9388.90    627.94 o
  -7   6  15       34.27     -399.36    266.24 o
  -6   6  15     1560.74     1937.11    476.44 o
  -5   6  15     1473.58     2032.07    562.46 o
  -4   6  15     1322.57      850.38    370.79 o
  -3   6  15     3973.79     4956.73    583.07 o
  -2   6  15      225.81       22.07    402.33 o
  -1   6  15     2152.14     2208.49    592.92 o
   0   6  15      412.60      878.79    311.08 o
   1   6  15      649.06     1010.93   1125.13 o
   2   6  15     1873.70     1441.62    567.10 o
   3   6  15      756.99     -271.40    818.41 o
   4   6  15     1038.32     -917.03    611.35 o
  -8   7  15     1604.64     2160.62    755.65 o
  -7   7  15     3334.06     4620.15    833.45 o
  -6   7  15       40.65      -24.77    432.62 o
  -5   7  15       37.32     -580.29    967.22 o
  -4   7  15    11724.73    11625.65    524.67 o
  -3   7  15     1022.41     1189.87    359.31 o
  -2   7  15    15483.83    14811.73    930.94 o
  -1   7  15      342.96      163.90    544.81 o
   0   7  15      524.71     -266.87    313.07 o
   1   7  15     7250.46     7496.10    778.46 o
   2   7  15       41.68     -733.56    754.64 o
   3   7  15    11772.04    12566.58   3401.20 o
   4   7  15      927.26      965.78   1424.25 o
  -8   8  15     4764.02     4415.43    628.99 o
  -7   8  15     3090.96     3167.85   1067.75 o
  -6   8  15      653.53      542.53    358.99 o
  -5   8  15     9361.01     8283.57    883.45 o
  -4   8  15      205.41     1281.43    733.38 o
  -3   8  15    40572.35    40694.21    890.05 o
  -2   8  15     6168.62     4994.20    494.54 o
  -1   8  15    12159.80    11611.41    704.10 o
   0   8  15     1050.13     1860.70    684.22 o
   1   8  15     1345.80     1092.05    539.26 o
   2   8  15    26135.57    27302.14   1201.38 o
   3   8  15      887.64     -208.37   2178.90 o
   4   8  15    20945.26    21677.21   1312.97 o
  -7   9  15     2413.47     1638.66    666.82 o
  -6   9  15     1233.72     1068.89    522.94 o
  -5   9  15      756.16     1367.27   1038.76 o
  -4   9  15    49884.07    49989.16   1573.06 o
  -3   9  15    13974.67    12361.60   1064.80 o
  -2   9  15    36847.84    35054.99   3227.04 o
  -1   9  15     9372.99     8007.43    731.92 o
   0   9  15      116.20      549.24    819.22 o
   1   9  15    15261.11    16958.54   1583.68 o
   2   9  15     2956.17      649.54   1105.39 o
   3   9  15    50552.84    51218.88   3284.29 o
   4   9  15      335.41     1066.46    999.10 o
  -7  10  15     3375.45     4042.79    907.80 o
  -6  10  15      208.56     1133.50    843.37 o
  -5  10  15    26114.57    29373.18    880.43 o
  -4  10  15     6635.76     5957.27   2976.05 o
  -3  10  15    62991.56    64875.80   5906.81 o
  -2  10  15    23724.03    21258.00   1982.09 o
  -1  10  15     6981.05     6137.90    411.84 o
   0  10  15       24.31     1115.20   1014.42 o
   1  10  15     1953.46     1068.67   1381.74 o
   2  10  15    39405.21    39995.98   1473.58 o
   3  10  15      274.77    -1068.19    712.13 o
  -7  11  15      138.13      530.07    421.20 o
  -6  11  15     2380.52     1565.89    252.21 o
  -5  11  15       40.55     1345.48   1084.13 o
  -4  11  15    42285.05    49873.58   2631.30 o
  -3  11  15     4525.54     6037.13   1084.13 o
  -2  11  15    20090.75    22484.68   1776.52 o
  -1  11  15     4413.25     5943.55    401.94 o
   0  11  15      105.14     1532.75    394.64 o
   1  11  15     6691.92     7532.67    598.39 o
   2  11  15     1867.50     2057.42    616.47 o
   3  11  15    31017.08    27657.31   1487.87 o
  -6  12  15       50.04     -372.42    653.96 o
  -5  12  15    11851.63    12393.17   1583.68 o
  -4  12  15      324.73     -353.11    235.41 o
  -3  12  15    15602.01    15687.41   3996.41 o
  -2  12  15     2915.69     4618.54   1647.46 o
  -1  12  15     2518.12     2870.34    781.49 o
   0  12  15       17.03     -413.38   1094.76 o
   1  12  15       83.59     -813.45    559.93 o
   2  12  15     8588.29     5101.80   1041.62 o
  -6  13  15     1097.72      719.62    707.21 o
  -5  13  15      905.04      546.62    669.61 o
  -4  13  15     5130.32     4572.41    906.41 o
  -3  13  15      495.66      111.06   1232.94 o
  -2  13  15     2833.24     2779.80   1360.48 o
  -1  13  15       10.92       28.79    579.44 o
   0  13  15     2744.17     2592.44    972.26 o
   1  13  15      186.35     1672.11   1403.00 o
   2  13  15      160.95     -860.93    573.95 o
  -5  14  15     1086.00      294.91    576.66 o
  -4  14  15     1442.38     2000.84    459.46 o
  -3  14  15     1080.00      549.33    882.19 o
  -2  14  15     1880.15     1001.38    775.90 o
  -1  14  15     7504.37     8036.67    553.79 o
   0  14  15     2726.07     3547.61    776.05 o
   1  14  15     7748.94     8813.09    708.54 o
  -3  15  15      331.03      178.95    595.21 o
  -2  15  15     2247.11     1778.38    638.70 o
  -1  15  15    11216.54    13061.49   3773.21 o
   0  15  15    22889.16    26548.53   3496.86 o
  -8   0  16     2583.04     4792.36   1976.95 o
  -7   0  16     1496.01     1683.49    648.35 o
  -6   0  16    67958.20    74596.48   1848.21 o
  -5   0  16      701.64      180.04    198.79 o
  -4   0  16    31119.37    30547.97    992.55 o
  -3   0  16     2100.51     1806.02    283.98 o
  -2   0  16     4299.44     4100.45    548.22 o
  -1   0  16    26217.07    25206.33    810.99 o
   1   0  16    48150.13    46511.44   2572.16 o
   2   0  16     2805.08     2699.70   1041.62 o
   3   0  16     8377.27    12053.01   1232.94 o
   4   0  16      683.40     3762.58   1105.39 o
  -8   1  16     1294.04      995.69    465.17 o
  -7   1  16    29862.02    31867.50   1451.29 o
  -6   1  16     1159.73      251.23    280.58 o
  -5   1  16    70339.38    77656.20   3184.13 o
  -4   1  16     3615.48     3399.47    315.05 o
  -3   1  16     7053.28     7061.45    361.81 o
  -2   1  16     1304.37     2086.21    404.74 o
  -1   1  16    26679.86    27701.44    974.29 o
   0   1  16    56003.04    58007.66   6111.54 o
   1   1  16     5749.80     6216.85   1519.91 o
   2   1  16    37313.09    39613.47   1583.19 o
   3   1  16      339.73     -936.58    637.64 o
   4   1  16      341.46     -680.79   1009.73 o
  -8   2  16     3150.37     2177.23    530.81 o
  -7   2  16     3818.71     2714.83    692.89 o
  -6   2  16    30701.09    33849.93   1109.19 o
  -5   2  16      380.70      243.85    591.96 o
  -4   2  16    21381.44    21598.79   2113.11 o
  -3   2  16      573.41      939.99    392.04 o
  -2   2  16     1217.63     1896.13    322.60 o
  -1   2  16    12276.86    14250.31    600.83 o
   0   2  16     6933.20     4688.14    743.94 o
   1   2  16    35394.77    33140.67   1449.69 o
   2   2  16       94.16     1032.96    607.52 o
   3   2  16     5827.80     5666.76   1477.40 o
   4   2  16       91.75     -314.31    729.20 o
  -8   3  16      250.94     -361.38    369.13 o
  -7   3  16     4353.18     5734.50    751.72 o
  -6   3  16      187.64     1103.36    500.13 o
  -5   3  16     9628.05    10612.76    886.96 o
  -4   3  16      145.39      137.06    342.95 o
  -3   3  16     3207.08     4036.92    334.38 o
  -2   3  16      346.92      630.91    410.37 o
  -1   3  16      627.92     1188.59    598.37 o
   0   3  16     9841.58     9924.01   1283.44 o
   1   3  16       21.94     -637.73    892.82 o
   2   3  16     9267.27     9017.74   1796.26 o
   3   3  16        7.57      392.78    659.33 o
   4   3  16      503.77       29.16    530.52 o
  -8   4  16     1566.99      835.08    359.33 o
  -7   4  16        6.61      239.63    320.77 o
  -6   4  16     2424.56     2778.10    558.41 o
  -5   4  16      848.59      639.98    747.09 o
  -4   4  16     2023.04     1531.68    501.56 o
  -3   4  16     3866.32     3956.39    596.12 o
  -2   4  16     3483.80     3446.12    617.93 o
  -1   4  16     2927.15     2203.82    472.16 o
   0   4  16     1075.31      163.46    586.04 o
   1   4  16     3473.72     4579.62   1573.06 o
   2   4  16       32.15     1125.18   1222.31 o
   3   4  16     3365.76     4409.91    684.22 o
   4   4  16     4641.77     4713.34    988.47 o
  -8   5  16     4168.56     5925.21    807.79 o
  -7   5  16      120.85      408.61    408.08 o
  -6   5  16       28.20     3056.49    529.65 o
  -5   5  16       10.92      496.68    659.55 o
  -4   5  16    16197.84    18564.57   1184.06 o
  -3   5  16     6020.95     5993.88    466.19 o
  -2   5  16    11862.52    10670.23    426.11 o
  -1   5  16     7575.78     8220.08    739.93 o
   0   5  16      821.16      803.69    586.04 o
   1   5  16        5.22      757.07    868.74 o
   2   5  16       13.74    -1211.68    807.79 o
   3   5  16     7633.80    10143.47   2901.65 o
   4   5  16      977.20      947.30   1084.13 o
  -8   6  16     1906.92      786.88   1137.28 o
  -7   6  16     5468.42     6041.02    373.53 o
  -6   6  16      110.51      227.05    302.23 o
  -5   6  16     1494.08     3367.12    552.29 o
  -4   6  16     2561.60     3707.55    818.41 o
  -3   6  16    25225.46    23197.37   1615.03 o
  -2   6  16    13985.48    15586.59   1262.80 o
  -1   6  16    10610.07    10829.12    968.09 o
   0   6  16     1797.71     2542.15    708.77 o
   1   6  16      303.64      -86.04   2040.72 o
   2   6  16     6453.31     6903.53    788.18 o
   3   6  16      898.55      124.58   1498.65 o
  -7   7  16      280.53       53.16    345.53 o
  -6   7  16     3272.04     4476.58    718.56 o
  -5   7  16      304.86     -423.82    525.78 o
  -4   7  16    18542.44    20374.77   2805.99 o
  -3   7  16     5823.15     6926.86    486.00 o
  -2   7  16    24873.87    26732.36   1485.04 o
  -1   7  16    11958.65    15219.92   1653.79 o
   0   7  16       90.64     1283.33    914.34 o
   1   7  16      230.69     1228.71   1711.23 o
   2   7  16     2920.98     3069.03   1243.56 o
   3   7  16    21698.68    21873.98   1594.31 o
  -7   8  16     9851.53     9151.66   1218.19 o
  -6   8  16     1756.12     1748.74    452.27 o
  -5   8  16     1952.75     1854.87    459.67 o
  -4   8  16       62.46     -567.46    378.31 o
  -3   8  16    26182.55    25758.18   2097.98 o
  -2   8  16     6190.32     7099.55    834.57 o
  -1   8  16     4268.84     4006.20    416.05 o
   0   8  16     3165.24     2949.17   1233.89 o
   1   8  16     2652.86     1355.05    668.42 o
   2   8  16     7848.73    10849.11   3199.26 o
   3   8  16      902.29     -196.81    722.76 o
  -7   9  16       73.85      809.91    536.95 o
  -6   9  16     2121.68     3206.90    601.38 o
  -5   9  16     2507.48     2460.92    777.79 o
  -4   9  16     5756.26     6462.28   1041.62 o
  -3   9  16      653.97      746.42    373.27 o
  -2   9  16     4715.39     4439.84    455.08 o
  -1   9  16     5120.07     5315.75    467.34 o
   0   9  16      210.85     -108.38    777.11 o
   1   9  16      304.22     -664.38    744.01 o
   2   9  16     1034.86     -212.58    807.79 o
   3   9  16     7243.40     9532.27    980.34 o
  -6  10  16     1800.57     2142.08    590.75 o
  -5  10  16       27.68     -352.87   1849.40 o
  -4  10  16      860.33     1581.75    744.01 o
  -3  10  16      708.59      528.94    637.64 o
  -2  10  16      596.19      482.70    587.69 o
  -1  10  16       70.08      508.29    662.74 o
   0  10  16     3421.30     3770.83   1009.46 o
   1  10  16     1497.63      766.14    606.47 o
   2  10  16      780.96      382.64    658.98 o
  -6  11  16       20.10     -790.36    526.91 o
  -5  11  16      892.92      510.24    295.60 o
  -4  11  16      473.37      676.37    450.03 o
  -3  11  16      721.49     1254.43    656.78 o
  -2  11  16      529.75      612.35    790.68 o
  -1  11  16      104.25     1290.20    658.98 o
   0  11  16      891.44     1189.25    590.96 o
   1  11  16      343.85      323.43   1413.62 o
   2  11  16       86.82     3231.14   1232.94 o
  -5  12  16      201.44     -301.45    379.89 o
  -4  12  16      176.13      213.07    648.35 o
  -3  12  16     4423.03     6058.76   2497.76 o
  -2  12  16     1987.60     2525.65   1094.76 o
  -1  12  16     2066.87     2750.94   1010.05 o
   0  12  16      147.37      -68.63    592.38 o
   1  12  16      288.74     2757.57   2752.85 o
  -4  13  16     3212.11     3446.23    274.19 o
  -3  13  16      189.27     1470.27   1158.53 o
  -2  13  16     2159.33      784.89    484.20 o
  -1  13  16     2012.20     3948.53   1321.49 o
   0  13  16       21.17     -463.87    310.00 o
  -2  14  16     1588.53     2862.38   2487.13 o
  -7   1  17     2399.18     2214.15    311.99 o
  -6   1  17       68.52      512.20    540.01 o
  -5   1  17     4659.85     4422.69    659.68 o
  -4   1  17       76.94      987.61    570.70 o
  -3   1  17     2084.41     1973.84    393.99 o
  -2   1  17        1.94       51.40    253.43 o
  -1   1  17      113.39      388.40    596.76 o
   0   1  17      900.73      452.07    609.94 o
   1   1  17     1729.92     3368.64   1626.20 o
   2   1  17     5292.74     7190.88   1775.00 o
   3   1  17      313.48     1166.13   2019.46 o
  -7   2  17       46.55     -376.21    329.49 o
  -6   2  17    12551.29    14273.65    773.20 o
  -5   2  17       82.24     -344.37    512.07 o
  -4   2  17    14419.41    14054.61    882.68 o
  -3   2  17      624.49     1005.11    553.29 o
  -2   2  17      297.48     -119.34    294.71 o
  -1   2  17     1300.68     2039.92    601.51 o
   0   2  17     8059.21    12550.34    702.81 o
   2   2  17     4186.76     3367.06   2263.93 o
   3   2  17     6463.75    12010.50   1594.31 o
  -7   3  17     2246.90     1890.57    956.68 o
  -6   3  17       28.31     -466.74    370.56 o
  -5   3  17    14934.42    18430.32   1668.49 o
  -4   3  17     2193.24     3321.64   1098.58 o
  -3   3  17     3986.80     4967.31    445.23 o
  -2   3  17     1216.94     1588.33    452.19 o
  -1   3  17     2164.07     1849.54    660.69 o
   0   3  17     1688.80     1499.17    669.03 o
   1   3  17     7260.65     5472.25    977.85 o
   2   3  17    11895.49    11755.72    999.10 o
   3   3  17       35.87     -829.04    689.19 o
  -7   4  17      647.63     1117.16    355.86 o
  -6   4  17     6235.08     7615.07    444.61 o
  -5   4  17       31.14      -63.77    595.21 o
  -4   4  17     9150.48    11528.64   1396.25 o
  -3   4  17     3376.66     1954.01    435.21 o
  -2   4  17      669.50      756.53    374.63 o
  -1   4  17     1740.11     1019.38    278.09 o
   0   4  17     1634.38     1547.02    813.09 o
   1   4  17     7913.55     3097.46    786.08 o
   2   4  17     2193.24     2015.66    708.19 o
   3   4  17    15416.31    14324.78   2380.84 o
  -7   5  17     1586.47     1660.01    503.29 o
  -6   5  17        8.24      151.89    396.55 o
  -5   5  17     4182.15     3903.19    690.36 o
  -4   5  17      144.26      509.97    379.89 o
  -3   5  17     3686.15     6354.69    711.84 o
  -2   5  17     2097.86     2637.24    455.79 o
  -1   5  17     1251.60     1516.08    791.61 o
   0   5  17       89.23      259.39    656.61 o
   1   5  17     1062.35      105.48   2232.04 o
   2   5  17    12411.89    12279.26   1001.73 o
   3   5  17        4.64     -702.68    807.79 o
  -7   6  17     1338.08     2068.25    733.00 o
  -6   6  17     1509.53      228.52    701.50 o
  -5   6  17        5.45     1052.45    466.38 o
  -4   6  17     2200.25     2091.96    749.51 o
  -3   6  17       76.14     -324.77    430.92 o
  -2   6  17     5626.43     5469.71    586.04 o
  -1   6  17       17.32     -904.86    603.24 o
   0   6  17      582.85      580.91    960.37 o
   1   6  17     3202.62     2964.13    977.85 o
   2   6  17      134.83     3072.66   1594.31 o
  -6   7  17     5903.95     6412.28    956.59 o
  -5   7  17      804.69      454.60    347.65 o
  -4   7  17      735.03     1146.49    415.23 o
  -3   7  17     6967.86     6342.31    675.02 o
  -2   7  17     4841.95     5863.70   1056.45 o
  -1   7  17     9475.25     8946.43    712.19 o
   0   7  17     2060.80     2258.84    665.81 o
   1   7  17      128.63      456.41    505.12 o
   2   7  17     2613.84     3878.87    988.47 o
  -6   8  17      221.99      819.98    393.69 o
  -5   8  17      375.14      127.03    616.16 o
  -4   8  17     1829.68     4591.62   1147.91 o
  -3   8  17    18259.09    23661.31   2614.67 o
  -2   8  17    18421.73    21017.06   2331.88 o
  -1   8  17     7670.33     7828.41    561.83 o
   0   8  17     7606.07     8565.58    552.29 o
   1   8  17     1886.66     1147.91    829.04 o
   2   8  17     2011.45      470.03   1084.13 o
  -6   9  17     7497.95     7927.84    881.55 o
  -5   9  17      500.61     1937.16    775.98 o
  -4   9  17    12375.70    16793.44   1424.25 o
  -3   9  17     8924.05    11259.33   1583.68 o
  -2   9  17    25714.19    28822.18   1954.78 o
  -1   9  17    21227.42    24768.51   1022.36 o
   0   9  17     4481.28     6807.75    747.11 o
   1   9  17      457.02     3389.20   1570.45 o
  -5  10  17      260.06      678.54    696.05 o
  -4  10  17     1288.98     1114.98    999.10 o
  -3  10  17    29612.66    37390.32   4187.73 o
  -2  10  17    22013.75    22142.00    950.02 o
  -1  10  17    14017.40    18294.18   2196.59 o
   0  10  17    12247.62    12903.75    725.07 o
   1  10  17       58.07      322.33    732.40 o
  -4  11  17     4310.40     3696.35    637.73 o
  -2  11  17    19101.97    23585.76   2728.32 o
  -1  11  17    22392.38    21260.48   2475.86 o
   0  11  17     3698.96     2603.35    453.36 o
  -3  12  17     4821.52     5227.37    882.19 o
  -2  12  17     6883.82     8587.88   2837.88 o
  -7   0  18       71.72      153.25    435.78 o
  -6   0  18    26922.92    30830.33   1333.74 o
  -5   0  18     3175.47     7950.31   1126.65 o
  -4   0  18    48853.01    61733.07   5176.20 o
  -3   0  18    15014.42    18995.18   1987.58 o
  -2   0  18     6602.88     6427.41   1456.14 o
  -1   0  18       45.67       78.40    648.35 o
   0   0  18     4473.71     4403.29    691.44 o
   1   0  18    31590.04    33438.07   2232.04 o
   2   0  18      230.68     3805.09   1169.16 o
  -6   1  18       16.67     1311.78    853.23 o
  -5   1  18    51986.56    59776.20   2450.13 o
  -4   1  18    10531.14    11768.06    696.85 o
  -3   1  18    22552.19    26060.00   1951.41 o
  -2   1  18     7625.90     6327.06    785.47 o
  -1   1  18      252.94     2892.98    509.49 o
   0   1  18     7467.40     9335.24   1243.57 o
   1   1  18     1154.71       69.78    741.21 o
   2   1  18    37318.73    43901.80   2036.70 o
  -6   2  18    11747.33    11859.96   1334.69 o
  -5   2  18     4668.19     3950.39    690.36 o
  -4   2  18    20405.72    22051.04   1120.69 o
  -3   2  18    10126.17    13950.80   1321.37 o
  -2   2  18     3675.00     1700.04    419.32 o
  -1   2  18       12.64     -631.97    421.31 o
   0   2  18      151.88      202.58    445.49 o
   1   2  18    16927.57    16122.57   1125.86 o
   2   2  18     1161.94     1568.80    712.13 o
  -6   3  18     1209.25      631.65    595.24 o
  -5   3  18     4667.98     4931.78    379.42 o
  -4   3  18     4369.45     4449.16    549.65 o
  -3   3  18     2672.60     2090.63   1084.00 o
  -2   3  18     1707.90     1563.99    700.01 o
  -1   3  18     2828.19     1808.43    555.35 o
   0   3  18     3815.33     4698.80    583.93 o
   1   3  18     3395.10     2841.42    730.37 o
   2   3  18    10047.88    10229.07   2582.79 o
  -6   4  18      536.21     1270.63    336.84 o
  -5   4  18     3480.36     2467.98    773.81 o
  -4   4  18     1099.84     2214.98    369.77 o
  -3   4  18      657.48     1090.97    512.40 o
  -2   4  18     3218.22     2866.41    484.78 o
  -1   4  18      293.05        4.84    730.25 o
   0   4  18     7794.44     7327.60    742.52 o
   1   4  18     3429.37     5563.58   1934.43 o
  -6   5  18     7546.10     7780.98   1307.90 o
  -5   5  18      134.92     -495.66    648.35 o
  -4   5  18     1304.34      765.27    892.82 o
  -3   5  18     1178.43     1150.20    711.84 o
  -2   5  18     5051.28     5692.97   1687.57 o
  -1   5  18    11549.86    13257.30    639.29 o
   0   5  18     1836.88     2080.75    540.73 o
   1   5  18    13739.85    10913.94    941.26 o
  -6   6  18      376.89     -861.91    638.60 o
  -5   6  18     2865.07     2566.60    368.32 o
  -4   6  18      388.08     1298.34    540.79 o
  -3   6  18     6827.14     5601.57    579.03 o
  -2   6  18     4069.66     6599.39    934.70 o
  -1   6  18     9221.79     9726.40   1144.46 o
   0   6  18    12142.91    14968.47   1844.02 o
   1   6  18      202.04     1484.84    871.56 o
  -5   7  18     1048.07      -42.52    573.95 o
  -4   7  18      998.19     1466.77    658.98 o
  -3   7  18      590.74      646.39    807.79 o
  -2   7  18    19850.45    20868.54   1126.05 o
  -1   7  18    11310.02    11565.07    619.34 o
   0   7  18     2730.82     2424.53    887.13 o
  -5   8  18     2343.26     3662.62    557.65 o
  -4   8  18      231.19     -233.83    935.33 o
  -3   8  18    11525.93    16616.91   2752.85 o
  -2   8  18     4475.75     4789.17    545.82 o
  -1   8  18     8932.54     6296.29    650.40 o
   0   8  18     7130.45     7240.92   1586.45 o
  -4   9  18      389.73     -807.79    871.56 o
  -3   9  18       29.15     -892.82    616.47 o
  -2   9  18     5891.48     8420.77    628.01 o
  -1   9  18     4131.89     4115.90    519.89 o
  -5   1  19     2803.77     2540.54   1721.86 o
  -4   1  19       96.17     -350.64    508.53 o
  -3   1  19     3671.53     5651.33    892.86 o
  -2   1  19      296.87      301.86    390.10 o
  -1   1  19      377.30     -520.16    862.37 o
   0   1  19      194.52     2498.52    601.60 o
  -5   2  19      533.16      832.19    286.24 o
  -4   2  19    12495.99    11090.70    962.01 o
  -3   2  19      538.32     1219.08   1181.28 o
  -2   2  19     4177.88     6020.06   1006.39 o
  -1   2  19     1262.55     2327.47    703.91 o
   0   2  19     2898.81     3575.30    477.69 o
  -5   3  19     5783.27     5694.75    836.21 o
  -4   3  19       11.90      223.84   1064.87 o
  -3   3  19    12653.46    15008.61   2390.17 o
  -2   3  19     5664.15     7395.99   1039.67 o
  -1   3  19     1276.09     2617.92    843.77 o
   0   3  19      553.88      408.86    845.20 o
  -4   4  19     8837.34     9191.33    811.27 o
  -3   4  19     4353.02     7527.02   1477.64 o
  -2   4  19     6813.40     8600.26    767.06 o
  -1   4  19    11848.22    12380.71   1610.84 o
   0   4  19      168.63      142.40    623.66 o
  -4   5  19      819.85     2777.06   2391.47 o
  -3   5  19     7587.99    13352.75    784.29 o
  -2   5  19     9653.85    10852.77    794.91 o
  -1   5  19     5499.55     3779.27    741.20 o
  -3   6  19     1877.03     2122.61    463.17 o
  -2   6  19     8803.18     8965.37    678.51 o
 
